# Supplementary material for: Time-scale dynamics of proteome and transcriptome of the white-rot fungus Phlebia radiata: growth on spruce wood and decay effect on lignocellulose
Source: Biotechnol Biofuels. 2016 Sep 5;9(1):192. doi: 10.1186/s13068-016-0608-9 (PMC5011852; doi:10.1186/s13068-016-0608-9)
Supplement: Supplementary file 1 — 10.1186/s13068-016-0608-9 Complete list of gene models, their locations in the genome assembly, transcript counts and normalized abundances, peptide and protein abundances, and functional annotations, of the transcriptome and proteome of P. radiata cultivated on spruce wood. [file 13068_2016_608_MOESM1_ESM.xls]

## Sheet: Sheet1
						Normalized counts	Normalized counts	Normalized counts	Normalized counts	Normalized counts	Normalized counts	Rlog-transformed counts	Rlog-transformed counts	Rlog-transformed counts	Rlog-transformed counts	Rlog-transformed counts	Rlog-transformed counts	2w-spruce vs malt extract	2w-spruce vs malt extract	2w-spruce vs malt extract	2w-spruce vs malt extract	4w-spruce vs malt extract	4w-spruce vs malt extract	4w-spruce vs malt extract	4w-spruce vs malt extract	unique peptides							Protein abundance									Blast2GO and P. chrysosporium blast		Pannzer
Gene_id	Chromosome	Start	End	Length	Strand	Malt extract 2 weeks	Malt extract 2 weeks	Spruce 2 weeks	Spruce 2 weeks	Spruce 4 weeks	Spruce 4 weeks	Malt extract 2 weeks	Malt extract 2 weeks	Spruce 2 weeks	Spruce 2 weeks	Spruce 4 weeks	Spruce 4 weeks	log2 fold change	Adjusted p-value	Differentially expressed	Differentially expressed, p 0.01	log2 fold change	Adjusted p-value	Differentially expressed	Differentially expressed, p 0.01	negative control (spruce)	0 d	7 d	14 d	21 d	28 d	42 d	0 d	7 d	14 d	21 d	28 d	42 d	Putative name	Top blast hit (Blast2GO)	GO term (Blast2GO)	Annotation	First BlastP hit	Description	Name	CAZy family	lignin deg.	Accessory enzymes	cellulose deg.
minus.g11349	unitig9	1591591	1594384	2793	-	23.89	15.77	71052.6	41528.8	16063.5	20631.9	10.8619	10.8339	15.2418	14.666	13.7047	13.95	10.32	0	up	up	8.74	0	up	up	0	0	31.3333	31	28.3333	24.6667	25.3333	0	0.794303	0.605283	0.45863	0.394788	0.369325	AA3_3: AOX1	---NA---	oxidoreductase activity ion binding	Alcohol oxidase	emb|CDG66232.1| alcohol oxidase [Phanerochaete chrysosporium] 1235 0.0	Alcohol oxidase		AA3_3		x
minus.g7505	unitig59	1210316	1214506	4190	-	59.72	39.43	5298.24	4937.27	131.8	939.85	7.8533	7.659	11.468	11.3913	8.1035	9.6917	5.26	0	up	up	2.52	0.02	up		0.333333	4.66667	8.33333	13	10	7.33333	0.666667	0.318463	0.0466144	0.21347	0.0754033	0.0417275	0.00228962	glycoside hydrolase family 3	---NA---	carbohydrate metabolic process extracellular region hydrolase activity, acting on glycosyl bonds	β-1,4-Glucosidase	gb|AAC26490.1| cellulose-binding beta-glucosidase [Phanerochaete... 1310 0.0	Glycoside hydrolase family 3 protein		GH3			x
plus.g2874	unitig117	404896	406581	1685	+	226.92	418	3731.7	3176.18	2277.92	1678.48	9.129	9.489	11.3959	11.2346	10.9097	10.6217	3.3	0	up	up	2.51	0	up	up	0	0.333333	11	9.33333	9.66667	10.3333	9.33333	0.00166728	0.0947648	0.0671293	0.0672582	0.0809602	0.0829086	glycoside hydrolase family 5	glycoside hydrolase family 5	carbohydrate metabolic process;hydrolase activity, acting on glycosyl bonds	β-1,4-Endoglucanase	ref|XP_007370314.1| glycoside hydrolase [Dichomitus squalens LYA... 825 0.0	Probable glucan 1,3-beta-glucosidase A		GH5
minus.g5595	unitig23	68862	70748	1886	-	11.94	78.87	48106	46413.6	5876.31	54727.7	10.8001	10.8639	14.8087	14.7705	12.7714	14.9468	6.07	0	up	up	5.55	0	up	up	0	0	5.66667	8	6	5.66667	4	0	0.155077	0.537363	0.337784	0.178353	0.035209	glycoside hydrolase family 7	glycoside hydrolase family 7	carbohydrate metabolic process;extracellular region;hydrolase activity, acting on glycosyl bonds	Cellobiohydrolase (reducing end)	ref|XP_007391667.1| glycoside hydrolase family 7 protein [Phaner... 749 0.0	Probable 1,4-beta-D-glucan cellobiohydrolase A		GH7			x
plus.g8163	unitig59	2827583	2830439	2856	+	95.54	70.98	8876.36	10469.5	5557.06	50316.9	9.9644	9.888	12.7579	12.9222	12.3072	14.5937	5.4	0	up	up	6.73	0	up	up	0	0	2.33333	4	5.33333	6.66667	7.33333	0	0.0105949	0.0459481	0.13125	0.388471	0.525741	glycoside hydrolase family 7	glycoside hydrolase family 7	carbohydrate metabolic process;extracellular region;hydrolase activity, acting on glycosyl bonds	Cellobiohydrolase (reducing end)	dbj|BAA76363.1| cellulase [Irpex lacteus] 756 0.0	Probable 1,4-beta-D-glucan cellobiohydrolase A		GH7			x
plus.g12321	unitig96	2225229	2226630	1401	+	11.94	23.66	20864.6	21562.6	2831.33	18031.6	9.6704	9.6641	13.6005	13.6357	11.652	13.4457	8.43	0	up	up	7.48	0	up	up	0	0	2	2	2	1.66667	1.33333	0	0.00939168	0.0128115	0.0264174	0.00857906	0.00988527	carbohydrate esterase family 1-CBM1	carbohydrate-binding module family 1	carbohydrate metabolic process;extracellular region;hydrolase activity, acting on glycosyl bonds	Acetyl xylan esterase	gb|KDR71152.1| hypothetical protein GALMADRAFT_144217 [Galerina ... 523 0.0	Acetylxylan esterase A		CE1
plus.g637	unitig0	1841883	1843116	1233	+	11.94	0	1767.22	745.05	538.02	855.44	6.9109	6.6367	10.0614	9.1789	8.8645	9.3158	6.07	0	up	up	5.25	0	up	up	0	0	7	6	6.66667	7	7.33333	0	0.177451	0.133157	0.149556	0.266408	0.328053	Carbohydrate Esterase Family 16	Carbohydrate Esterase Family 16	molecular_function	Acetylesterase	gb|KLO15938.1| hypothetical protein SCHPADRAFT_234990 [Schizopor... 446 1e-153	GDSL lipase/acylhydrolase family protein		CE16
minus.g8537	unitig61	648284	650294	2010	-	11.94	15.77	8710.5	6595.95	314.38	3561.42	8.088	8.0319	12.1886	11.8869	9.0738	11.2379	5.75	0	up	up	4.15	0	up	up	0	1.33333	4	4.33333	4.66667	3.66667	3.66667	0.0574258	0.067973	0.0879773	0.0725282	0.0392357	0.0200067	glycoside hydrolase family 5	---NA---	carbohydrate metabolic process extracellular region hydrolase activity, acting on glycosyl bonds	β-1,4-Endoglucanase	gb|KIP10991.1| glycoside hydrolase family 5 protein [Phlebiopsis... 612 0.0	Endoglucanase		GH5_5			x
minus.g2568	unitig113	228335	229958	1623	-	23.89	0	4389.04	4915.59	1312.9	6974.25	8.3547	8.1382	11.5251	11.6427	10.3506	12.0116	5.53	0	up	up	5.39	0	up	up	0	0	1.66667	4	4	3.66667	3.33333	0	0.0194406	0.113003	0.0996514	0.166257	0.120522	glycoside hydrolase family 5	---NA---	carbohydrate metabolic process extracellular region hydrolase activity, acting on glycosyl bonds	β-1,4-Endoglucanase	gb|KIP09750.1| glycoside hydrolase family 5 protein [Phlebiopsis... 638 0.0	Endoglucanase		GH5_5			x
plus.g7451	unitig59	880036	882024	1988	+	119.43	47.32	9848.37	9669.44	2804.06	19236.6	9.5971	9.3792	12.7035	12.6847	11.4872	13.4105	5.36	0	up	up	5.51	0	up	up	0	0	4.33333	7.66667	7	6.66667	5.33333	0	0.0911198	0.221608	0.160746	0.179939	0.0935117	glycoside hydrolase family 5	---NA---	carbohydrate metabolic process extracellular region hydrolase activity, acting on glycosyl bonds	β-1,4-Endoglucanase	gb|KIP12070.1| glycoside hydrolase family 5 protein [Phlebiopsis... 621 0.0	Endoglucanase		GH5_5			x
minus.g12190	unitig96	2218334	2219059	725	-	11.94	15.77	9449.74	5050.79	603.11	5390.3	8.2757	8.2232	12.3346	11.666	9.6781	11.7341	5.79	0	up	up	4.74	0	up	up	0	0	3.33333	4	4	4	3.33333	0	0.237137	0.227311	0.210234	0.220371	0.0792686	glycoside hydrolase family 10	glycoside hydrolase family 10	carbohydrate metabolic process;hydrolase activity, acting on glycosyl bonds	β-1,4-Endoxylanase	ref|XP_007393821.1| glycoside hydrolase family 10 protein [Phane... 329 1e-108	Related to endo-1,4-beta-xylanase		GH10
minus.g12191	unitig96	2219069	2219970	901	-	11.94	7.89	24702.2	12724.1	2327.08	21454.5	9.55	9.4978	13.7481	13.0443	11.4299	13.596	6.23	0	up	up	5.7	0	up	up	0	0	1.66667	3	3	3	2.66667	0	0.0734827	0.10875	0.0670508	0.0878123	0.026845	glycoside hydrolase family 10	glycoside hydrolase family 10	carbohydrate metabolic process;extracellular region;hydrolase activity, acting on glycosyl bonds		sp|B7SIW2.1|XYNC_PHACH RecName: Full=Endo-1,4-beta-xylanase C; S... 308 2e-100			GH10
minus.g3073	unitig12	213655	215365	1710	-	35.83	15.77	13569.8	21685.6	156.65	77.53	7.823	7.5986	12.4423	12.8485	8.3032	7.8979	8.71	0	up	up	1.72	0.02	up		0	0	12.6667	10.6667	8.33333	0.666667	0.666667	0	0.908282	0.321507	0.098623	0.000466192	0.000787731	AA2: LiP1	prepropeptide lignin peroxidase	oxidoreductase activity;response to stress	Lignin peroxidase1	gb|AAW59419.1| lignin peroxidase precursor [Phlebia radiata] 748 0.0	Manganese peroxidase	LiP1	AA2	x
minus.g6827	unitig5	193998	195694	1696	-	35.83	39.43	117469	98207.3	1694.8	868.8	9.9067	9.884	15.5061	15.3196	11.3193	10.8522	10.72	0	up	up	4.49	0	up	up	0	0	11.6667	10.6667	9	2.33333	0	0	1.03044	1.07639	0.255672	0.0126944	0	AA2: LiP2	---NA---	oxidoreductase activity response to stress	Lignin peroxidase2	gb|AAW59419.1| lignin peroxidase precursor [Phlebia radiata] 593 0.0	Manganese peroxidase	LiP2	AA2	x
plus.g11059	unitig9	418263	420138	1875	+	2030.33	6648.5	325510	284904	34545.9	27745.8	13.4083	13.9615	17.4315	17.2867	15.1922	15.0028	5.85	0	up	up	2.7	0	up	up	0.333333	0	9	11	10.6667	8.66667	8	0	5.37427	4.31606	2.58145	1.10077	0.701778	AA2: LiP3	lignin peroxidase precursor	oxidoreductase activity;response to stress	Lignin peroxidase3	sp|P20010.1|LIG_PHLRA RecName: Full=Ligninase-3; AltName: Full=D... 736 0.0	Manganese peroxidase	LiP3	AA2	x
plus.g9320	unitig7	272470	274218	1748	+	0	7.89	27511.7	42681.7	12158	27194.8	10.5024	10.4917	14.1404	14.6042	13.3217	14.1284	10.16	0	up	up	9.36	0	up	up	0	0	2	2	2	2	2	0	0.0288754	0.0589243	0.054706	0.0675894	0.0557273	AA9:LPMO	glycoside hydrolase family 61	carbohydrate metabolic process;extracellular region;hydrolase activity, acting on glycosyl bonds	Lytic polysaccharide monooxygenase	ref|XP_007384644.1| hypothetical protein PUNSTDRAFT_154784 [Punc... 481 6e-167	Glycoside hydrolase family 61 protein		AA9			x
plus.g1419	unitig11	439626	442685	3059	+	286.63	504.75	209558	148498	59283.8	83112.7	12.7583	12.8213	16.8792	16.5127	15.5837	15.9166	8.55	0	up	up	7.25	0	up	up	0.333333	0	10	9.66667	10.3333	7	8.66667	0	8.32873	3.85612	3.75869	3.08339	3.80845	AA2: MnP1-Long	manganese peroxidase	oxidoreductase activity;response to stress	Manganese peroxidase1-long	dbj|BAP05606.1| manganese peroxidase 3 [Phlebia sp. MG60] 707 0.0		MnP1-long	AA2	x
plus.g10562	unitig87	340913	343046	2133	+	4681.69	8438.78	35029	20758.2	19765.6	29328.1	12.9915	13.4375	14.7279	14.2246	14.179	14.5538	2.02	0	up	up	1.84	0	up		0	0.333333	4	4.66667	4.66667	5	5	0.00339647	0.446824	0.247571	0.40948	0.648207	1.30071	AA2: MnP2-Long	manganese peroxidase	oxidoreductase activity;response to stress	Manganese peroxidase2-long	sp|Q70LM3.1|PEM2_PHLRA RecName: Full=Manganese peroxidase 2; Sho... 775 0.0	Manganese peroxidase 2	MnP2-long	AA2	x
plus.g453	unitig0	1312475	1314142	1667	+	71.66	47.32	4834.77	3728.12	1101.96	1005.84	8.2073	8.0224	11.4805	11.2058	9.9958	9.9115	5.93	0	up	up	3.93	0	up	up	0	0	8	7	6	5	5.33333	0	1.1329	0.402643	0.100543	0.0623416	0.0612962	AA2: MnP3-short	---NA---	oxidoreductase activity response to stress	Manganese peroxidase3-short	sp|Q96TS6.1|PEM3_PHLRA RecName: Full=Manganese peroxidase 3; Sho... 729 0.0	Manganese peroxidase	MnP3-short	AA2	x
plus.g4563	unitig122	2555250	2556181	931	+	752.41	796.56	2241.62	1731.14	2041.33	1773.02	9.9492	9.9912	10.9073	10.6644	10.8185	10.6865	1.34	0	up		1.28	0	up		0	0	3.66667	7	7.66667	8.66667	8.33333	0	0.0156193	0.0321652	0.0339969	0.0393738	0.0318889	Small COPII coat GTPase SAR1	---NA---	signal transduction ion binding transport intracellular		ref|XP_008036587.1| ARF/SAR [Trametes versicolor FP-101664 SS1] 377 1e-130	Small COPII coat GTPase SAR1
plus.g3697	unitig122	77828	78815	987	+	35.83	23.66	6642.26	8016.18	626.6	2551.13	8.293	8.1576	11.9179	12.1208	9.6471	10.9284	7.02	0	up	up	4.94	0	up	up	0	0	2	2	2	2	2	0	0.00829643	0.0412863	0.0358192	0.0162387	0.0101064	glycoside hydrolase family 11	glycoside hydrolase family 11 enzyme	carbohydrate metabolic process;extracellular region;hydrolase activity, acting on glycosyl bonds	β-1,4-Endoxylanase	gb|KIP12198.1| carbohydrate-binding module family 1 protein [Phl... 369 4e-124	Endo-1,4-beta-xylanase B (Precursor)		GH11
minus.g12927	mod-unitig63_Pr-genome.0.50	1755106	1757163	2057	-	143.32	118.3	992.48	627.82	464.82	549.17	7.869	7.7234	9.5088	9.0623	8.7813	8.936	2.55	0	up	up	1.89	0	up		0	0	10	12.3333	14.3333	9.66667	11	0	0.0502957	0.058907	0.0679162	0.0423693	0.0559354	Fe-containing alcohol dehydrogenase	alcohol dehydrogenase	oxidoreductase activity;ion binding		ref|XP_008035327.1| alcohol dehydrogenase [Trametes versicolor F... 824 0.0	Fe-containing alcohol dehydrogenase				x
minus.g1367	unitig11	415063	416597	1534	-	370.24	488.98	9868.16	5858.6	1167.86	909.89	9.5497	9.7214	12.4774	11.9288	10.3915	10.1821	4.07	0	up	up	1.22	0	up		0	0	14.3333	12	12	10.3333	9	0	0.159206	0.262958	0.188242	0.113392	0.0852232	Aryl-alcohol dehydrogenase	AAD_PHACH ame: Full=Aryl-alcohol dehydrogenase [NADP(+)] Short=AAD	oxidoreductase activity;catabolic process		gb|KIP07809.1| hypothetical protein PHLGIDRAFT_127405 [Phlebiops... 639 0.0	Norsolorinic acid reductase				x
minus.g1369	unitig11	420319	421751	1432	-	800.19	701.92	3632.05	2359.24	1998.65	1959.85	10.0918	9.9869	11.4456	11.028	10.8729	10.8547	1.96	0	up		1.37	0	up		0	0	12.3333	13	12.6667	13.3333	14	0	0.0932992	0.0817567	0.103726	0.152746	0.194048	Aryl-alcohol dehydrogenase	aryl-alcohol dehydrogenase			gb|KIP07814.1| hypothetical protein PHLGIDRAFT_89048 [Phlebiopsi... 612 0.0	Norsolorinic acid reductase				x
minus.g904	unitig0	2787656	2789510	1854	-	477.72	362.79	3210.21	2664.17	1127.08	865.56	9.4318	9.2253	11.144	10.9566	10.1362	9.902	2.77	0	up	up	1.23	0	up		0	0	12	14.3333	15.3333	13	13	0	0.0918821	0.166104	0.159876	0.139423	0.103516	Lactaldehyde reductase	iron-containing alcohol dehydrogenase	oxidoreductase activity;ion binding		ref|XP_008034464.1| iron-containing alcohol dehydrogenase [Trame... 555 0.0	Lactaldehyde reductase				x
minus.g12050	unitig96	1759440	1761970	2530	-	47.77	94.64	195.9	164.3	184.2	243.31	6.471	6.853	7.4535	7.2942	7.3978	7.6568	1.2	0.02	up		1.44	0.01	up																			gb|EMD42277.1| hypothetical protein CERSUDRAFT_110805 [Ceriporio... 441 7e-150	Alcohol dehydrogenase				x
plus.g5554	unitig22	599122	601693	2571	+	83.6	15.77	3731.02	1867.77	711.95	1462.5	8.037	7.5367	11.1104	10.3918	9.4654	10.1477	5.39	0	up	up	4.09	0	up	up	0	0	8	3	4	3	2	0	0.0506296	0.00897213	0.0108447	0.00405022	0.00493664	AA3: GMC oxidoreductase	---NA---	oxidoreductase activity ion binding		ref|XP_007395888.1| hypothetical protein PHACADRAFT_121157 [Phan... 829 0.0	Alcohol oxidase		AA3		x
minus.g5729	unitig23	461480	463670	2190	-	71.66	39.43	4137.16	3337.62	553.41	478.12	7.8955	7.6325	11.189	10.9591	9.192	9.064	5.86	0	up	up	3.04	0	up	up	0	0	0.666667	2.66667	3	0.333333	1.33333	0	0.0017978	0.00957083	0.0100792	0.00111695	0.0023391	AA3_2: AAO	---NA---	oxidoreductase activity ion binding	Aryl-alcohol oxidase	gb|ALS87662.1| extracellular aryl-alcohol oxidase-1 [synthetic c... 884 0.0	Pyranose dehydrogenase (acceptor)		AA3_2		x
plus.g4813	unitig122	3275088	3277858	2770	+	11.94	47.32	2488.03	1521.2	10284.1	11562.8	8.5732	8.6758	11.068	10.6126	12.5171	12.6439	5.37	0	up	up	7.76	0	up	up	0	0	17	31	32	34.6667	36	0	0.0917387	0.438681	0.640268	1.20791	1.64749	AA3: GMC oxidoreductase	GMC oxidoreductase	oxidoreductase activity;ion binding	Alcohol oxidase	ref|XP_007400099.1| hypothetical protein PHACADRAFT_262829 [Phan... 699 0.0	Related to Glucose oxidase		AA3_3		x
minus.g4265	unitig122	1864670	1866629	1959	-	250.8	362.79	23674.2	20370.6	10298.7	19100.4	10.6495	10.7563	13.9237	13.7685	13.0899	13.7026	5.94	0	up	up	5.38	0	up	up	0	0.333333	20.6667	21	20.6667	19.6667	20.6667	0.00306216	2.31595	1.25303	0.747457	0.875454	2.09653	AA5_1; glyoxal oxidase	glyoxal oxidase precursor		Glyoxal oxidase	ref|XP_007384195.1| hypothetical protein PUNSTDRAFT_52697 [Punct... 812 0.0	Glyoxal oxidase		AA5_1		x
plus.g10527	unitig87	222132	226352	4220	+	0	23.66	12294.8	7170.43	8135.87	15965.9	9.3784	9.4079	12.9657	12.4168	12.5431	13.2406	8.07	0	up	up	8.37	0	up	up	0	0	1	6.66667	9.66667	6.33333	6	0	0.00186101	0.0475284	0.137524	0.0601133	0.0383461	AA5: CRO	copper radical oxidase		Copper radical oxidase	gb|KIP07197.1| hypothetical protein PHLGIDRAFT_513029 [Phlebiops... 1476 0.0	Copper radical oxidase		AA5_1		x
plus.g9573	unitig70	646553	649035	2482	+	2173.64	2728.8	5868.89	5656.08	4777.05	5549.61	11.4759	11.6617	12.3477	12.3129	12.1557	12.2951	1.22	0	up		1.06	0	up																			gb|ABD97059.1| copper radical oxidase variant A [Phanerochaete c... 1062 0.0	Glyoxal oxidase		AA5_1		x
plus.g9493	unitig70	398153	400543	2390	+	1887.01	2563.18	8300.26	7681.59	6568.54	8315.91	11.5057	11.7408	12.7816	12.7076	12.56	12.7835	1.81	0	up		1.71	0	up																			ref|XP_007397723.1| hypothetical protein PHACADRAFT_259189 [Phan... 690 0.0	Ferric reductase		AA8		x
plus.g9628	unitig70	813346	816648	3302	+	35.83	70.98	5904.38	5753.63	656.04	3631.45	8.3316	8.4446	11.8052	11.778	9.7064	11.299	5.96	0	up	up	4.62	0	up	up	0	0	10.6667	9.66667	9	8.33333	5	0	0.184947	0.244783	0.10435	0.11446	0.0444406	AA8-AA3_1: CDH	cellobiose dehydrogenase	oxidoreductase activity;ion binding	Cellobiose dehydrogenase	gb|AGE45679.1| cellobiose dehydrogenase [Phlebia lindtneri] 1269 0.0	Cellobiose dehydrogenase (acceptor)		AA8-AA3_1		x
minus.g3552	unitig120	1015356	1016967	1611	-	0	7.89	6610.18	8956.91	562.32	1278.5	7.839	7.8025	11.8355	12.1686	9.4273	10.159	8.46	0	up	up	5.49	0	up	up	0	0	3.33333	4	3.33333	3.33333	2.33333	0	0.0272101	0.0610311	0.0494661	0.0276163	0.0101166	AA9:LPMO	glycoside hydrolase family 61	carbohydrate metabolic process;extracellular region;hydrolase activity, acting on glycosyl bonds	Lytic polysaccharide monooxygenase	gb|AAM22493.1| family 61 endoglucanase [Phanerochaete chrysospor... 468 5e-162	Family 61 endoglucanase		AA9			x
plus.g11538	unitig9	1780628	1781929	1301	+	0	39.43	5825.2	11829.6	337.34	1008.06	7.7804	7.9679	11.6798	12.4604	8.9861	9.9113	6.59	0	up	up	3.44	0	up	up	0	0	2.66667	4	3.33333	3	2.33333	0	0.0161402	0.115116	0.0771884	0.0369298	0.00820621	AA9:LPMO	glycoside hydrolase family 61	biological_process;ion binding	Lytic polysaccharide monooxygenase	gb|KIP02420.1| glycoside hydrolase family 61 protein [Phlebiopsi... 367 3e-125	Glycoside hydrolase family 61 protein		AA9			x
plus.g11539	unitig9	1782555	1784094	1539	+	0	0	24401.8	26023.3	3962.73	12552.8	9.6995	9.6612	13.7851	13.8544	11.974	13.0875	9.96	0	up	up	8.43	0	up	up	0	0	1	2	2	2.66667	1.66667	0	0.0166767	0.0702525	0.0985213	0.142008	0.0739071	AA9:LPMO	glycoside hydrolase family 61		Lytic polysaccharide monooxygenase	gb|KIP02419.1| glycoside hydrolase family 61 protein [Phlebiopsi... 321 1e-106	Glycoside hydrolase family 61 protein		AA9			x
plus.g13374	mod-unitig63_Pr-genome.0.50	2591194	2592176	982	+	95.54	70.98	8914.59	10663.5	2414.32	5729.76	9.2153	9.1039	12.4792	12.6678	11.1919	12.0252	6.48	0	up	up	5.25	0	up	up	0	0	5	6	6.66667	6.33333	4.33333	0	0.024591	0.0700118	0.0600947	0.0542448	0.0177456	AA9:LPMO	glycoside hydrolase family 61	carbohydrate metabolic process;oxidoreductase activity;extracellular region;hydrolase activity, acting on glycosyl bonds	Lytic polysaccharide monooxygenase	ref|XP_008035134.1| glycoside hydrolase family 61 protein [Trame... 412 1e-142	Glycoside hydrolase family 61 protein		AA9			x
minus.g10273	unitig83	124277	126178	1901	-	0	0	9456.56	18378.5	1858.75	10879.8	9.0297	8.9734	12.5848	13.2936	11.0187	12.7317	6.86	0	up	up	5.93	0	up	up																		gb|KIP10563.1| carbohydrate-binding module family 1 protein [Phl... 492 2e-170	Glycoside hydrolase family 61 protein		AA9			x
minus.g10274	unitig83	126644	128281	1637	-	23.89	0	19255.8	26942.6	4516.14	13634.4	9.7733	9.6771	13.5369	13.896	12.0987	13.1769	9.24	0	up	up	7.95	0	up	up																		emb|CDO77204.1| Auxilliary Activities Family 9 / Carbohydrate-Bi... 504 7e-176	Glycoside hydrolase family 61 protein		AA9			x
plus.g12813	mod-unitig63_Pr-genome.0.50	1073250	1074274	1024	+	35.83	0	1455.96	1866.34	424.31	1134.98	7.3306	6.8722	9.9454	10.2033	8.7558	9.6931	5.76	0	up	up	4.72	0	up	up																		gb|KIJ67933.1| carbohydrate-binding module family 1 protein [Hyd... 204 2e-61	Carbohydrate-Binding Module family 1 protein		CBM1
minus.g3349	unitig120	356520	357441	921	-	0	7.89	3236.15	4063.57	658.2	2164.7	7.5954	7.5574	10.9919	11.2331	9.4396	10.5768	7.32	0	up	up	6.01	0	up	up																		ref|XP_007394562.1| carbohydrate-binding module family 1 protein... 333 1e-111	Carbohydrate-binding module family 1 protein		CBM1
plus.g4579	unitig122	2593265	2594422	1157	+	35.83	23.66	1798.62	1494.67	613.91	2347.49	7.5948	7.4189	10.2776	10.0904	9.2371	10.5531	5.08	0	up	up	4.94	0	up	up																		gb|AAU12274.1| cellulose binding iron reductase [Phanerochaete c... 405 9e-139	Carbohydrate-binding module family 1 protein		CBM1
minus.g7380	unitig59	889060	890479	1419	-	179.15	189.28	1385.65	1280.45	526.4	449.98	8.2118	8.2301	9.9646	9.8859	9.0395	8.8998	2.79	0	up	up	1.36	0	up		0	0	13.3333	14	15.6667	13	15.3333	0	0.385201	0.284774	0.329475	0.298493	0.494631	carbohydrate esterase family 1	---NA---	small molecule metabolic process catabolic process molecular_function		gb|KIP12572.1| carbohydrate esterase family 1 protein [Phlebiops... 532 0.0	Methylumbelliferyl-acetate deacetylase		CE1
plus.g7903	unitig59	2064307	2066785	2478	+	131.37	70.98	1294.87	565.64	337.61	399.18	7.7038	7.3146	9.7163	8.8905	8.4122	8.564	3.06	0	up	up	1.78	0	up																			ref|XP_008032634.1| hypothetical protein TRAVEDRAFT_157802 [Tram... 729 0.0	Candidate lipase/esterase from carbohydrate esterase family CE10		CE10
minus.g8442	unitig61	377754	380081	2327	-	155.26	70.98	4210.2	1635.3	1250.78	1858.03	8.5733	8.1921	11.3478	10.3892	10.1333	10.5139	4.42	0	up	up	3.55	0	up	up	0	0.333333	15	15.6667	16	15.3333	16.3333	0.00554009	0.0987844	0.0940052	0.098191	0.102816	0.162829	carbohydrate esterase family 10	---NA---			emb|CDO70485.1| hypothetical protein BN946_scf184569.g28 [Tramet... 863 0.0	Para-nitrobenzyl esterase (Intracellular esterase B)		CE10
minus.g10669	unitig88	290600	292321	1721	-	179.15	110.41	7798.56	10679.8	1474.41	7727.47	9.4374	9.2379	12.3453	12.6744	10.7634	12.3359	5.45	0	up	up	4.51	0	up	up	0	0	3	4	4	3	2	0	0.0112492	0.0395828	0.0232263	0.0213669	0.00549594	carbohydrate esterase family 15	---NA---	carbohydrate metabolic process extracellular region hydrolase activity, acting on glycosyl bonds	Glucuronoyl esterase	ref|XP_008033523.1| hypothetical protein TRAVEDRAFT_26272 [Trame... 622 0.0	Carbohydrate esterase family 15 protein		CE15
minus.g1785	unitig112	124987	126372	1385	-	11.94	47.32	4619.07	1239.09	2670.36	5947.37	8.1484	8.2786	11.5277	10.2319	10.9676	11.7947	4.83	0	up	up	5.31	0	up	up	0.333333	0	3	5	7.33333	6.33333	7.66667	0	0.00402213	0.0607703	0.0652322	0.218996	0.244393	carbohydrate esterase family 15	---NA---		Glucuronoyl esterase	gb|EMD32859.1| carbohydrate esterase family 15 protein [Ceripori... 573 0.0	Carbohydrate esterase family 15 protein		CE15
minus.g10025	unitig70	2326123	2327874	1751	-	11.94	31.55	2713.97	2888.65	980.42	3030.06	7.7926	7.8476	10.8472	10.9117	9.851	10.9612	6.04	0	up	up	5.58	0	up	up	0	0	3	3	3	2.66667	3	0	0.0194383	0.0130746	0.0110257	0.0204034	0.0143893	carbohydrate esterase family 16	carbohydrate esterase family 16	carbohydrate metabolic process;extracellular region;hydrolase activity, acting on glycosyl bonds	Acetylesterase	gb|KLO09714.1| hypothetical protein SCHPADRAFT_907541 [Schizopor... 464 2e-159	Carbohydrate esterase family 16 protein		CE16
minus.g3957	unitig122	973703	975166	1463	-	11.94	7.89	2866.18	2273.38	1727.21	3076.82	7.8372	7.7145	10.9201	10.6843	10.4109	10.9936	6.7	0	up	up	6.6	0	up	up	0.666667	0	3.33333	3.33333	4	3.33333	3.33333	0	0.019605	0.0360792	0.053541	0.0869675	0.13062	carbohydrate esterase family 16	---NA---	molecular_function	Acetylesterase	gb|KIP08734.1| carbohydrate esterase family 16 protein [Phlebiop... 498 1e-174	Thermolabile hemolysin		CE16
minus.g9090	unitig68	1357039	1358708	1669	-	11.94	63.09	581.56	330.88	362.46	316.99	6.4013	6.8684	8.6909	8.1414	8.2281	8.101	3.19	0	up	up	2.78	0	up	up	0	0	0	0	1	2.33333	2.33333	0	0	0	0.00088977	0.00649475	0.00926585	carbohydrate esterase family 16	---NA---		Acetylesterase	ref|XP_007380242.1| hypothetical protein PUNSTDRAFT_60790 [Punct... 399 3e-134	Carbohydrate esterase family 16 protein		CE16
plus.g639	unitig0	1846400	1847615	1215	+	0	0	168.6	104.11	31.06	58.3	4.6822	4.5252	6.7279	6.2601	5.2021	5.7276	4.23	0	up	up	2.69	0.01	up																			ref|XP_007397206.1| carbohydrate esterase family 16 protein [Pha... 418 8e-143	GDSL lipase/acylhydrolase family protein		CE16
plus.g1128	unitig107	141568	143456	1888	+	59.72	7.89	301.7	296.94	126.4	113.76	6.4306	5.6582	7.7693	7.7553	6.9518	6.8588	3.12	0	up	up	1.82	0.01	up																			ref|XP_008035256.1| glycoside hydrolase/deacetylase [Trametes ve... 547 0.0	Arp2/3 complex subunit Arc16		CE4
plus.g11923	unitig96	966648	968184	1536	+	71.66	55.21	522.18	974.39	821.34	370.43	7.358	7.1844	8.8089	9.4217	9.2501	8.4904	3.3	0	up	up	2.99	0	up	up	0	0	1.66667	2.33333	2.33333	2.66667	2.66667	0	0.00514361	0.00790912	0.0175509	0.033934	0.0438812	carbohydrate esterase family 8	pectinesterase	carbohydrate metabolic process;cell wall;cell wall organization or biogenesis;molecular_function		ref|XP_007360883.1| hypothetical protein DICSQDRAFT_201381 [Dich... 440 8e-152	Pectinesterase		CE8
plus.g12467	mod-unitig63_Pr-genome.0.50	151538	155201	3663	+	23.89	78.87	1459.37	1336.93	316.81	381.16	7.032	7.4047	9.8609	9.7704	8.3808	8.5462	4.43	0	up	up	2.45	0	up	up	0	0	2.33333	3.33333	3	1.33333	1.66667	0	0.00238776	0.00542558	0.00392384	0.00182892	0.00563102	carbohydrate esterase family 9	candidate carbohydrate esterase from family CE9	hydrolase activity, acting on carbon-nitrogen (but not peptide) bonds		ref|XP_007392307.1| hypothetical protein PHACADRAFT_181721 [Phan... 1386 0.0	Carbohydrate esterase family 9 protein		CE9
plus.g363	unitig0	1027019	1030624	3605	+	95.54	102.53	2247.76	2592.29	1406.62	979.72	8.2129	8.2043	10.6357	10.7815	10.1709	9.8277	4.43	0	up	up	3.43	0	up	up	0	0	9	10.6667	11	8.66667	9.33333	0	0.0318442	0.0733795	0.0655889	0.0357871	0.0470852	carbohydrate esterase family 9	---NA---	hydrolase activity, acting on carbon-nitrogen (but not peptide) bonds		gb|KIP04862.1| hypothetical protein PHLGIDRAFT_36717 [Phlebiopsi... 1134 0.0	Carbohydrate esterase family 9 protein		CE9
plus.g373	unitig0	1057697	1061487	3790	+	298.58	299.7	1093.5	1271.9	841.86	973.25	8.774	8.7662	9.8714	10.0169	9.6263	9.7614	1.95	0	up		1.57	0	up		0	0	2.33333	3.33333	4.66667	2.33333	2.66667	0	0.00149442	0.00390115	0.00503632	0.00247078	0.00688937	carbohydrate esterase family 9	---NA---	hydrolase activity, acting on carbon-nitrogen (but not peptide) bonds		gb|KIP04854.1| hypothetical protein PHLGIDRAFT_129239 [Phlebiops... 1459 0.0	Carbohydrate esterase family 9 protein		CE9
minus.g2559	unitig113	206577	208932	2355	-	0	7.89	187.03	218.78	131.26	101.21	5.306	5.3301	7.1326	7.2882	6.7986	6.5614	4.07	0	up	up	3.28	0	up	up	0	0	2.33333	2.66667	3	2.33333	3	0	0.00341766	0.00433619	0.00821003	0.0046772	0.00592177	glycoside hydrolase family 1	---NA---	carbohydrate metabolic process hydrolase activity, acting on glycosyl bonds	β-1,4-Glucosidase	pdb|2E3Z|A Chain A, Crystal Structure Of Intracellular Family 1 ... 729 0.0	Prunasin hydrolase		GH1			x
plus.g1349	unitig11	218459	221386	2927	+	107.49	63.09	1221.15	1748.54	549.63	1188.22	7.9492	7.6575	9.8595	10.2216	9.1029	9.8329	3.91	0	up	up	3.16	0	up	up	0	0	0.333333	6	7	8	4.33333	0	0.000191648	0.0101903	0.012487	0.0230002	0.00601335	glycoside hydrolase family 1	glycoside hydrolase family 1	carbohydrate metabolic process;hydrolase activity, acting on glycosyl bonds	β-1,4-Glucosidase	ref|XP_007394969.1| glycoside hydrolase family 1 protein [Phaner... 910 0.0	Prunasin hydrolase		GH1			x
minus.g11034	unitig9	672573	674207	1634	-	23.89	31.55	1466.2	1137.26	296.83	2437.37	7.2788	7.2591	9.9723	9.7158	8.4722	10.5035	3.97	0	up	up	4.03	0	up	up	0	2.33333	6.33333	6.33333	4.33333	6.66667	5.66667	0.0961752	0.0927567	0.0642658	0.0517016	0.0718845	0.0592181	glycoside hydrolase family 10	glycoside hydrolase family 10	carbohydrate metabolic process;extracellular region;hydrolase activity, acting on glycosyl bonds	β-1,4-Endoxylanase	gb|AAG44992.1|AF301902_1 endo-1,4-B-xylanase A [Phanerochaete ch... 612 0.0	Glycosyl hydrolase family 10		GH10
minus.g11036	unitig9	677415	678879	1464	-	0	7.89	4713.27	1267.62	307.63	809.69	7.0065	6.9684	11.206	9.8069	8.4761	9.3616	6.18	0	up	up	4.12	0	up	up	0.333333	0	5.33333	8	5	6	4.33333	0	0.0305111	0.0314545	0.0190741	0.0227498	0.0148212	glycoside hydrolase family 10	glycoside hydrolase family 10	carbohydrate metabolic process;hydrolase activity, acting on glycosyl bonds	β-1,4-Endoxylanase	gb|AAG44992.1|AF301902_1 endo-1,4-B-xylanase A [Phanerochaete ch... 493 2e-170	Glycoside hydrolase family 10 protein		GH10
minus.g11656	unitig96	508067	509634	1567	-	0	0	599.31	297.79	119.92	113.15	5.5842	5.4161	8.4494	7.7326	6.8698	6.8181	5.54	0	up	up	3.66	0	up	up	0	0	0.666667	2	2.66667	1.33333	2	0	0.000966172	0.00326226	0.00671435	0.00309864	0.00233419	glycoside hydrolase family 10	---NA---	carbohydrate metabolic process hydrolase activity, acting on glycosyl bonds	β-1,4-Endoxylanase	ref|XP_007270467.1| hypothetical protein FOMMEDRAFT_142779 [Fomi... 554 0.0	Glycoside hydrolase family 10 (Precursor)		GH10
minus.g12950	mod-unitig63_Pr-genome.0.50	1807164	1808764	1600	-	322.46	339.13	774.05	802.67	549.63	874.46	8.6924	8.7248	9.441	9.4753	9.1278	9.5563	1.22	0	up		1.07	0.01	up																			ref|XP_007391919.1| hypothetical protein PHACADRAFT_249789 [Phan... 502 2e-173	Glycosyl hydrolase, family 88		GH105
minus.g5364	unitig22	143150	147310	4160	-	11.94	63.09	4359.68	1891.16	1907.63	4695.99	8.1102	8.3241	11.4536	10.6127	10.6211	11.5316	5.57	0	up	up	5.65	0	up	up	0	0.333333	3.66667	10	14.6667	16	17.6667	0.00202029	0.00468513	0.0213844	0.0588844	0.108252	0.268534	glycoside hydrolase family 115	---NA---		α-Glucuronidase	gb|KIP03027.1| glycoside hydrolase family 115 protein [Phlebiops... 1570 0.0	Glycoside hydrolase family 115 protein		GH115
minus.g5721	unitig23	441140	442313	1173	-	11.94	7.89	1666.88	2557.77	226.33	1781.11	7.1881	7.0337	10.1111	10.5612	8.2596	10.1803	5.08	0	up	up	4.19	0	up	up	0	0	0.666667	1.66667	2	2	1.33333	0	0.000936619	0.0457604	0.0483738	0.0687599	0.0430504	glycoside hydrolase family 12	---NA---	carbohydrate metabolic process catabolic process hydrolase activity, acting on glycosyl bonds	β-1,4-Endoglucanase	ref|XP_007402481.1| glycoside hydrolase family 12 protein [Phane... 366 1e-124	Cell 12A endoglucanase		GH12			x
plus.g12529	mod-unitig63_Pr-genome.0.50	308034	310609	2575	+	214.98	141.96	1083.27	618.98	1189.2	1940.62	8.4935	8.2145	9.8256	9.3062	9.916	10.4031	2.17	0	up	up	3.02	0	up	up	0	0	1	1.33333	2	3.33333	4	0	0.000927432	0.00201754	0.00587841	0.0236634	0.0409723	glycoside hydrolase family 125	glycoside hydrolase family 125	molecular_function		ref|XP_007392219.1| hypothetical protein PHACADRAFT_205888 [Phan... 882 0.0	DUF1237 domain protein		GH125
minus.g2138	unitig112	1272388	1274820	2432	-	83.6	149.85	529.01	619.26	370.29	336.83	7.3398	7.6818	8.7608	8.9141	8.4255	8.3388	2.17	0	up	up	1.48	0	up		0	0	5.66667	3.66667	6.66667	5.66667	4.33333	0	0.0114703	0.00543655	0.0107827	0.011499	0.00842646	glycoside hydrolase family 127	Six-hairpin glycosidase	molecular_function		gb|EMD32229.1| hypothetical protein CERSUDRAFT_88153 [Ceriporiop... 832 0.0	DUF1680 domain protein		GH127
plus.g9494	unitig70	405200	406282	1082	+	1421.23	788.67	2597.93	4763.27	11844.2	5972.87	10.9928	10.5675	11.4852	12.0373	12.9419	12.2544	1.66	0	up		2.89	0	up	up																		gb|KIP03326.1| glycoside hydrolase family 128 protein [Phlebiops... 367 7e-124	Glycosyl hydrolase 53 domain-containing protein		GH128
minus.g9081	unitig68	1331556	1332980	1424	-	35.83	47.32	4879.82	6096.21	860.77	3590.77	8.3227	8.3212	11.6012	11.8363	9.9302	11.2841	6.26	0	up	up	5.03	0	up	up	0	0	1.66667	2	2.33333	3	2.33333	0	0.0246172	0.0561445	0.0832302	0.110226	0.04676	glycoside hydrolase family 131-CBM1	---NA---	carbohydrate metabolic process extracellular region hydrolase activity, acting on glycosyl bonds	exo-β-1,3/1,6-glucanase with endo-β-1,4-glucanase activity	ref|XP_008037447.1| hypothetical protein TRAVEDRAFT_46975 [Trame... 460 6e-159	WGS project CABT00000000 data, contig 2.5		GH131			x
plus.g5796	unitig23	516210	517376	1166	+	0	7.89	1168.59	852.88	724.65	2120.78	6.9837	6.9463	9.7125	9.4	9.242	10.3294	5.7	0	up	up	6.17	0	up	up	0	0	2	1	1.66667	2.33333	3	0	0.0190774	0.013743	0.0201608	0.0127523	0.0203195	glycoside hydrolase family 131	glycoside hydrolase family 131	biological_process;molecular_function		ref|XP_007401886.1| hypothetical protein PHACADRAFT_154461 [Phan... 489 6e-171	Carbohydrate-binding module family 1 protein		GH131			x
minus.g434	unitig0	1335339	1335979	640	-	0	7.89	513.99	640.08	535.04	337.24	6.2687	6.2446	8.5833	8.804	8.6242	8.1759	5.25	0	up	up	4.85	0	up	up																		pdb|2WLQ|A Chain A, Nucleophile-Disabled Lam16a Mutant Holds Lam... 258 6e-83	Glycoside hydrolase family 16 protein		GH16
minus.g435	unitig0	1336094	1336714	620	-	0	7.89	212.28	288.1	243.62	165.18	5.6114	5.6161	7.4074	7.7062	7.5418	7.1725	4.25	0	up	up	3.96	0	up	up																		gb|KIP05672.1| glycoside hydrolase family 16 protein [Phlebiopsi... 208 5e-63			GH16
plus.g5851	unitig23	685528	687104	1576	+	83.6	173.51	2641.61	1562.27	1725.59	2071.59	8.3061	8.6132	10.8676	10.3479	10.4442	10.6239	3.81	0	up	up	3.66	0	up	up																		gb|KIP04230.1| glycoside hydrolase family 16 protein [Phlebiopsi... 485 6e-168	Glycoside hydrolase family 16 protein		GH16
minus.g9540	unitig70	846037	849021	2984	-	203.03	291.81	866.89	894.81	808.1	1107.05	8.4078	8.6499	9.5802	9.6104	9.5145	9.8143	1.76	0	up		1.88	0	up																			ref|XP_008041477.1| beta-glucan synthesis-associated [Trametes v... 926 0.0	Related to KRE6-glucan synthase subunit		GH16
minus.g10380	unitig87	81489	84149	2660	-	167.2	512.64	7507.78	4036.75	1507.9	2354.78	9.1328	9.7556	12.1886	11.5508	10.6162	11.0258	3.84	0	up	up	2.34	0	up	up																		emb|CDO70158.1| Glycoside Hydrolase Family 16 protein [Trametes ... 665 0.0	Related to beta-1,3-glucan binding protein		GH16
plus.g11818	unitig96	621047	622727	1680	+	155.26	134.07	527.64	511.73	699.8	751.19	7.9225	7.8048	8.8994	8.8712	9.1673	9.236	1.81	0	up		2.29	0	up	up																		ref|XP_007398749.1| glycoside hydrolase family 16 protein [Phane... 364 4e-119	Glycoside hydrolase family 16 protein		GH16
plus.g669	unitig0	1924103	1925350	1247	+	47.77	23.66	351.53	204.23	242.81	460.51	6.6148	6.2658	8.0991	7.5886	7.7479	8.3666	2.71	0	up	up	3.04	0	up	up																		emb|CDO74346.1| Glycoside Hydrolase Family 17 protein [Trametes ... 552 0.0	B-(1-6) glucan synthase		GH17
minus.g11722	unitig96	699793	701291	1498	-	0	0	1599.98	498.32	509.66	2193.45	6.847	6.7059	9.983	8.8249	8.8459	10.3175	4.84	0	up	up	5.14	0	up	up	0	0	1	0.666667	1	2.33333	1.33333	0	0.0056002	0.00240153	0.0073773	0.0331444	0.0145974	glycoside hydrolase family 18	---NA---	carbohydrate metabolic process hydrolase activity, acting on glycosyl bonds		gb|KIP08831.1| glycoside hydrolase family 18 protein [Phlebiopsi... 548 0.0	Putative chitinase C1		GH18
plus.g11041	unitig9	369245	371325	2080	+	167.2	118.3	2444.34	892.24	575.02	5396.58	8.535	8.3238	10.7464	9.7723	9.3849	11.5773	2.55	0.02	up		3.22	0	up		0	0	0.666667	1	1	2	1	0	0.00205664	0.00337515	0.00484198	0.0135102	0.00440579	glycoside hydrolase family 18	glycoside hydrolase	carbohydrate metabolic process;extracellular region;hydrolase activity, acting on glycosyl bonds		gb|KIP08233.1| carbohydrate-binding module family 5 protein [Phl... 662 0.0	Class III chitinase, putative		GH18
plus.g2038	unitig112	802957	806079	3122	+	5744.63	5102.7	12914.5	13982	11492.5	20747.1	12.8435	12.7478	13.5525	13.6267	13.4448	14.0053	1.28	0	up		1.54	0	up																			gb|ABB90389.1| chitinase [Taiwanofungus camphoratus] 615 0.0			GH18
plus.g12991	mod-unitig63_Pr-genome.0.50	1530466	1537445	6979	+	298.58	189.28	1108.52	1006.91	1185.42	1306.84	8.784	8.4611	9.8918	9.8009	9.9562	10.0504	2.11	0	up	up	2.34	0	up	up	0	0	5.33333	3.66667	6.66667	5.66667	5.66667	0	0.0161198	0.00578254	0.0125996	0.0193657	0.0277136	glycoside hydrolase family 2	glycoside hydrolase family 2	nucleus;carbohydrate metabolic process;nucleotidyltransferase activity;RNA binding;cellular nitrogen compound metabolic process;hydrolase activity, acting on glycosyl bonds	β-1,4-Mannosidase	ref|XP_007397559.1| glycoside hydrolase family 2 protein [Phaner... 1462 0.0	Beta-mannosidase (MndA)		GH2
plus.g9565	unitig70	626883	630418	3535	+	59.72	47.32	142.66	167.15	580.15	712.12	6.8325	6.6656	7.3514	7.486	8.6606	8.8691	1.43	0.01	up		3.46	0	up	up																		gb|EMD33695.1| glycoside hydrolase family 2 protein [Ceriporiops... 1425 0.0	Glycoside hydrolase family 2 protein		GH2
minus.g5808	unitig23	721438	723684	2246	-	107.49	94.64	648.46	498.6	188.52	269.02	7.3409	7.2331	8.871	8.6126	7.7199	8.0327	2.42	0	up	up	1.12	0.03	up		0	0	2.33333	3.33333	5	5.33333	4	0	0.00530012	0.00282861	0.0054648	0.0107514	0.0066843	glycoside hydrolase family 20	---NA---	carbohydrate metabolic process catabolic process lipid metabolic process hydrolase activity, acting on glycosyl bonds		gb|KIP03088.1| glycoside hydrolase family 20 protein [Phlebiopsi... 920 0.0	Chitooligosaccharidolytic beta-N-acetylglucosaminidase		GH20
plus.g5846	unitig23	667750	670080	2330	+	23.89	47.32	1080.54	450.11	1369.35	2226.64	7.3365	7.4454	9.6898	8.8653	9.9274	10.4295	3.89	0	up	up	5.07	0	up	up	0	0	1.33333	4	6.33333	6.33333	8	0	0.00124629	0.00638798	0.0203269	0.0557972	0.0642573	glycoside hydrolase family 20	glycoside hydrolase family 20	carbohydrate metabolic process;catabolic process;lipid metabolic process;hydrolase activity, acting on glycosyl bonds		gb|KIP03087.1| glycoside hydrolase family 20 protein [Phlebiopsi... 904 0.0	Chitooligosaccharidolytic beta-N-acetylglucosaminidase		GH20
plus.g7448	unitig59	860229	863436	3207	+	274.69	157.73	601.36	588.17	417.83	505.85	8.3259	7.9034	9.0142	8.9936	8.6771	8.8524	1.47	0	up		1.11	0	up																			gb|KIP12062.1| glycoside hydrolase family 20 protein [Phlebiopsi... 921 0.0	Glycoside hydrolase		GH20
plus.g8538	unitig61	484642	487297	2655	+	47.77	39.43	149.49	129.79	150.98	218.01	6.2619	6.1169	7.0677	6.9407	7.0777	7.4224	1.56	0.01	up		1.96	0	up																			ref|XP_008042508.1| N-acetylhexosaminidase [Trametes versicolor ... 808 0.0	Chitooligosaccharidolytic beta-N-acetylglucosaminidase		GH20
minus.g11678	unitig96	565806	567852	2046	-	23.89	23.66	614.33	442.13	364.89	769.81	6.7144	6.6175	8.8322	8.5115	8.3292	9.0598	3.94	0	up	up	4.04	0	up	up	0	3	2	2	1.33333	2.66667	1.66667	0.763626	0.0104255	0.00706512	0.00761564	0.0491568	0.0187899	glycoside hydrolase family 28	---NA---	carbohydrate metabolic process hydrolase activity, acting on glycosyl bonds	Polygalacturonase	gb|KIP07777.1| glycoside hydrolase family 28 protein [Phlebiopsi... 542 0.0	Endopolygalacturonase		GH28
plus.g1505	unitig11	699073	701669	2596	+	0	0	124.23	127.5	116.95	53.64	4.9118	4.7511	6.539	6.5671	6.4849	5.784	4.02	0	up	up	3.48	0	up	up	0	0	0	1	1.33333	2.33333	3.33333	0	0	0.00170818	0.00143431	0.00343457	0.0185812	glycoside hydrolase family 28	glycoside hydrolase family 28	carbohydrate metabolic process;hydrolase activity, acting on glycosyl bonds	Polygalacturonase	ref|XP_008044636.1| pectin lyase-like protein [Trametes versicol... 597 0.0	Probable exopolygalacturonase B		GH28
minus.g10006	unitig70	2266991	2268712	1721	-	11.94	23.66	895.55	546.81	200.41	638.44	6.5249	6.563	9.1902	8.6921	7.7561	8.8466	4.5	0	up	up	3.76	0	up	up																		ref|XP_008042996.1| glycoside hydrolase family 28 protein [Trame... 608 0.0	Galacturan 1,4-alpha-galacturonidase		GH28
minus.g3209	unitig12	599408	601412	2004	-	47.77	47.32	241.64	140.05	282.78	237.24	6.4689	6.4147	7.6491	7.1518	7.8005	7.6331	1.84	0	up		2.28	0	up	up																		gb|KIP07316.1| glycoside hydrolase family 28 protein [Phlebiopsi... 578 0.0	Probable exopolygalacturonase B		GH28
minus.g2505	unitig113	76878	80100	3222	-	35.83	7.89	421.16	250.16	227.41	734.79	6.5643	6.0986	8.3172	7.8198	7.732	8.8811	3.42	0	up	up	3.91	0	up	up	0.333333	1	2	3	2.66667	5.66667	4.33333	0.0139548	0.00260998	0.00412972	0.0038579	0.0137748	0.0126636	glycoside hydrolase family 3	---NA---	carbohydrate metabolic process hydrolase activity, acting on glycosyl bonds	β-1,4-Glucosidase	gb|KIP07525.1| glycoside hydrolase family 3 protein [Phlebiopsis... 1377 0.0	Glycoside hydrolase family 3 domain protein		GH3			x
minus.g6399	unitig38	18316	21786	3470	-	0	47.32	726.96	985.8	533.69	550.18	6.6376	7.0411	9.0897	9.397	8.7884	8.8178	4.52	0	up	up	3.86	0	up	up	0	0.333333	21.6667	24.6667	27.6667	28.3333	30	0.00639326	0.107837	0.145046	0.195556	0.249369	0.399073	glycoside hydrolase family 3	glycoside hydrolase family 3	carbohydrate metabolic process;hydrolase activity, acting on glycosyl bonds	β-1,4-Glucosidase	gb|KIP12792.1| glycoside hydrolase family 3 protein [Phlebiopsis... 1219 0.0	Glycoside hydrolase family 3 protein		GH3			x
plus.g3964	unitig122	871244	874390	3146	+	167.2	252.37	586.34	622.4	551.79	953.81	8.0805	8.3589	9.075	9.1307	9.0191	9.5398	1.45	0	up		1.76	0	up		0	0	12	13.6667	17.3333	17	15.3333	0	0.0400277	0.053485	0.0722463	0.109374	0.074931	glycoside hydrolase family 3	glycoside hydrolase family 3	carbohydrate metabolic process;hydrolase activity, acting on glycosyl bonds	β-1,4-Glucosidase	ref|XP_007396151.1| glycoside hydrolase family 3 protein [Phaner... 1338 0.0	Glycoside hydrolase family 3 protein		GH3			x
plus.g3790	unitig122	343257	345904	2647	+	35.83	31.55	136.52	114.95	85.08	118.42	5.8636	5.7532	6.8155	6.659	6.3911	6.6864	1.75	0.01	up		1.46	0.04	up		0.333333	0	6	12	11.6667	9.33333	15	0	0.00900034	0.0349083	0.0353351	0.0328852	0.144681	glycoside hydrolase family 3	---NA---	carbohydrate metabolic process hydrolase activity, acting on glycosyl bonds	β-Xylosidase	ref|XP_009550170.1| glycoside hydrolase family 3 protein [Hetero... 1066 0.0	Probable exo-1,4-beta-xylosidase xlnD		GH3
minus.g5676	unitig23	325806	331200	5394	-	226.92	252.37	1701.69	2637.64	1524.65	1807.02	8.8749	8.9223	10.4798	10.9112	10.375	10.538	3.08	0	up	up	2.71	0	up	up	0	6	6.66667	8.33333	10.6667	11.3333	10.3333	1.14299	0.044053	0.0660021	0.0860663	0.148252	0.225262	glycoside hydrolase family 35	---NA---	carbohydrate metabolic process hydrolase activity, acting on glycosyl bonds	β-1,4-Galactosidase	gb|EMD41518.1| glycoside hydrolase family 35 protein [Ceriporiop... 1365 0.0	Glycoside hydrolase family 35 protein		GH35
minus.g5675	unitig23	320613	324591	3978	-	11.94	23.66	109.9	130.93	124.78	234	5.5861	5.695	6.6671	6.8274	6.7833	7.382	2.28	0	up	up	2.84	0	up	up																		gb|KIP02769.1| glycoside hydrolase family 35 protein [Phlebiopsi... 1263 0.0	Glycoside hydrolase family 35 protein		GH35
minus.g11001	unitig9	566251	570200	3949	-	226.92	212.94	778.15	511.73	454.02	804.02	8.2678	8.2093	9.3258	8.9325	8.8239	9.3578	1.49	0	up		1.46	0	up		0	0	1.33333	2	2	2.33333	1.66667	0	0.0011123	0.00353383	0.00237642	0.00400811	0.00124058	glycoside hydrolase family 37	glycoside hydrolase family 37	carbohydrate metabolic process;cytoplasm;catabolic process;ion binding;hydrolase activity, acting on glycosyl bonds		gb|EMD33949.1| glycoside hydrolase family 37 protein [Ceriporiop... 1439 0.0	Neutral trehalase		GH37
plus.g2504	unitig112	2280807	2285853	5046	+	561.33	709.8	2104.42	1788.47	1365.03	1480.72	9.6138	9.7937	10.7662	10.6107	10.3586	10.4336	1.58	0	up		1.13	0	up		0	0.333333	11.3333	12.3333	9	9	7	0.00574164	0.0496238	0.0358657	0.030313	0.0215013	0.0183005	glycoside hydrolase family 38	glycoside hydrolase family 38	small molecule metabolic process;carbohydrate metabolic process;ion binding;hydrolase activity, acting on glycosyl bonds		gb|KIP03944.1| glycoside hydrolase family 38 protein [Phlebiopsi... 1786 0.0	Alpha-mannosidase 2C1		GH38
minus.g4481	unitig122	2442117	2444686	2569	-	131.37	94.64	1931.04	2545.51	946.39	983.97	8.2882	8.0909	10.4448	10.727	9.7515	9.788	4.21	0	up	up	3.01	0	up	up	0	0	0.666667	4.33333	5	5.33333	5	0	0.00114397	0.0218404	0.0225914	0.0683472	0.0535655	glycoside hydrolase family 43	---NA---	carbohydrate metabolic process hydrolase activity, acting on glycosyl bonds	Galactan 1,3-β-galactosidase	ref|XP_007395846.1| glycoside hydrolase family 43 protein [Phane... 763 0.0	Galactan 1,3-beta-galactosidase		GH43
plus.g1671	unitig11	1195084	1197974	2890	+	71.66	63.09	6322.81	8338.5	1177.31	10442.6	8.9749	8.9022	12.06	12.3483	10.4732	12.587	4.97	0	up	up	4.69	0	up	up	0	1.66667	6.33333	8	8	7.33333	4.66667	0.0289012	0.0629258	0.0994664	0.0868055	0.0850934	0.0541833	glycoside hydrolase family 44	glycoside hydrolase family 44	carbohydrate metabolic process		gb|KIJ55963.1| glycoside hydrolase family 44 protein [Sphaerobol... 1068 0.0	Extracellular cellulase		GH44			x
minus.g169	unitig0	549016	549817	801	-	0	0	478.49	534.83	29.17	152.83	5.4754	5.3061	8.1724	8.2913	5.6805	7.0374	4.92	0	up	up	2.84	0.02	up																			dbj|BAG68300.1| endoglucanase V-like protein [Phanerochaete chry... 333 5e-113	Endoglucanase (Precursor)		GH45			x
plus.g7035	unitig55	122607	123587	980	+	59.72	47.32	772.69	832.05	90.48	247.76	6.9004	6.7335	8.9909	9.0683	7.0376	7.8842	3.64	0	up	up	1.49	0.04	up																			dbj|BAG68300.1| endoglucanase V-like protein [Phanerochaete chry... 283 3e-92	Endoglucanase (Precursor)		GH45			x
minus.g3151	unitig12	446439	449508	3069	-	35.83	78.87	3562.42	2573.17	3961.65	8942.2	8.6337	8.7598	11.3982	11.0799	11.5046	12.351	5.23	0	up	up	6.27	0	up	up	0.666667	0.333333	4	10.3333	11.6667	11.6667	10.3333	0.00669089	0.00938648	0.0491394	0.0844818	0.170919	0.132023	glycoside hydrolase family 47	glycoside hydrolase family 47	carbohydrate metabolic process;ion binding;cellular_component;hydrolase activity, acting on glycosyl bonds		gb|KIP12150.1| glycoside hydrolase family 47 protein [Phlebiopsi... 810 0.0	Class I alpha-mannosidase		GH47
minus.g7989	unitig59	2480783	2482936	2153	-	0	31.55	778.15	683.73	180.96	159.51	6.0785	6.4078	8.926	8.7929	7.5065	7.3949	4.77	0	up	up	2.7	0	up	up																		gb|KIP12238.1| glycoside hydrolase family 47 protein [Phlebiopsi... 666 0.0	Glycoside hydrolase family 47 protein		GH47
minus.g1212	unitig107	529946	532535	2589	-	47.77	63.09	273.72	256.15	200.68	409.1	6.6369	6.7342	7.8715	7.8101	7.5859	8.2596	2.06	0	up	up	2.26	0	up	up																		ref|XP_007396401.1| glycoside hydrolase family 5 protein [Phaner... 1095 0.0	Negative regulator of the PHO system		GH5
minus.g6284	unitig28	501071	502897	1826	-	11.94	31.55	858.69	401.05	105.06	394.12	6.2734	6.4294	9.0379	8.2653	7.0575	8.2484	4.09	0	up	up	2.85	0	up	up																		ref|XP_007360667.1| exo-beta-1,3-glucanase [Dichomitus squalens ... 716 0.0	Immunodominant antigen Gp43 (Precursor)		GH5
minus.g2832	unitig117	402081	404098	2017	-	59.72	63.09	596.58	533.12	227.68	253.03	6.9387	6.9199	8.7459	8.6348	7.8317	7.9267	3.06	0	up	up	1.84	0	up		0	0	6.33333	4.66667	5.66667	3.33333	3	0	0.0158069	0.00955008	0.00919555	0.00440217	0.0061152	glycoside hydrolase family 5	---NA---	carbohydrate metabolic process hydrolase activity, acting on glycosyl bonds	β-1,4-Endoglucanase	gb|EMD35775.1| glycoside hydrolase family 5 protein [Ceriporiops... 785 0.0	Glycoside hydrolase family 5		GH5_22			x
minus.g319	unitig0	960619	962602	1983	-	0	31.55	4693.47	3776.04	1103.85	5427.95	8.0758	8.1916	11.5449	11.3193	10.1275	11.6981	5.41	0	up	up	5.1	0	up	up	0	0	2	1.33333	2	1.66667	2	0	0.0243497	0.0134727	0.0119755	0.018045	0.0100475	glycoside hydrolase family 5	glycoside hydrolase family 5	carbohydrate metabolic process;extracellular region;hydrolase activity, acting on glycosyl bonds	β-1,4-Endomannanase	emb|CDO69374.1| Carbohydrate-Binding Module Family 1 / Glycoside... 636 0.0	Mannan endo-1,4-beta-mannosidase		GH5_7
plus.g7205	unitig59	235482	237834	2352	+	11.94	15.77	531.05	452.68	304.39	800.58	6.4833	6.4185	8.6419	8.4862	8.1086	9.0569	4.27	0	up	up	4.43	0	up	up	0	0	2	1	3.66667	6.66667	6.66667	0	0.00240284	0.000557549	0.0108202	0.0379736	0.036712	glycoside hydrolase family 5	---NA---	carbohydrate metabolic process hydrolase activity, acting on glycosyl bonds	β-1,4-Endomannanase	ref|XP_008032880.1| glycoside hydrolase [Trametes versicolor FP-... 629 0.0	Mannan endo-1,4-beta-mannosidase		GH5_7
plus.g1633	unitig11	1083950	1087303	3353	+	501.61	189.28	5425.89	4205.62	4052.67	7139.03	10.0088	9.4868	11.998	11.7474	11.7114	12.2751	3.66	0	up	up	3.86	0	up	up	0	1	5.33333	6	7.66667	7.33333	6.66667	0.0259565	0.0362188	0.0641624	0.0817369	0.177327	0.194051	glycoside hydrolase family 51	glycoside hydrolase family 51	small molecule metabolic process;carbohydrate metabolic process;cellular nitrogen compound metabolic process;hydrolase activity, acting on glycosyl bonds	α-Arabinofuranosidase	gb|KIP05651.1| glycoside hydrolase family 51 protein [Phlebiopsi... 896 0.0	Glycoside hydrolase family 51		GH51
minus.g4364	unitig122	2088955	2090249	1294	-	119.43	70.98	653.24	588.46	148.82	383.59	7.4363	7.0893	8.8961	8.7933	7.5453	8.3803	2.58	0	up	up	1.4	0.03	up		0	0	1.66667	2	1.66667	2	1.66667	0	0.00484467	0.00376726	0.00448043	0.00505631	0.00549143	glycoside hydrolase family 53	---NA---	carbohydrate metabolic process hydrolase activity, acting on glycosyl bonds	β-1,4-Endogalactanase	ref|XP_009551149.1| glycoside hydrolase family 53 protein [Heter... 534 0.0	Arabinogalactan endo-1,4-beta-galactosidase		GH53
plus.g4158	unitig122	1438038	1442025	3987	+	47.77	118.3	1174.73	585.03	832.68	1498.33	7.5236	7.8875	9.7752	9.1063	9.4387	10.0209	3.11	0	up	up	3.5	0	up	up	0	0	0.666667	1	1.33333	1.33333	2	0	0.00108786	0.000306329	0.000874857	0.00514851	0.00978001	glycoside hydrolase family 55	glycoside hydrolase family 55	biological_process;molecular_function		ref|XP_007395787.1| glycoside hydrolase family 55 protein [Phane... 1313 0.0	Glycoside hydrolase family 55 protein		GH55
plus.g4342	unitig122	1978089	1979995	1906	+	35.83	23.66	23504.9	19935	4729.78	43208	10.1689	10.1188	13.8587	13.6869	12.2957	14.5115	7.2	0	up	up	7.32	0	up	up	0	0	7.33333	8.66667	9.66667	6.33333	6.33333	0	0.204874	0.316415	0.218321	0.233808	0.104014	glycoside hydrolase family 6	---NA---	carbohydrate metabolic process catabolic process extracellular region hydrolase activity, acting on glycosyl bonds	Cellobiohydrolase (nonreducing end)	emb|CDO73586.1| Carbohydrate-Binding Module Family 1 / Glycoside... 687 0.0	Cellobiohydrolase II		GH6			x
minus.g7290	unitig59	668629	671669	3040	-	83.6	23.66	5929.64	6464.17	1193.52	5543.94	8.7652	8.4561	11.8961	11.9867	10.3454	11.8262	5.39	0	up	up	4.63	0	up	up	0	0.333333	4.33333	4.33333	4	4	3.66667	0.0239111	0.078317	0.06267	0.0474949	0.0541498	0.0396768	glycoside hydrolase family 74	---NA---	molecular_function	Xyloglucan β-1,4-endoglucanase	ref|XP_008032395.1| hypothetical protein TRAVEDRAFT_55584 [Trame... 1135 0.0	Xyloglucan-specific endo-beta-1,4-glucanase		GH74
minus.g10886	unitig9	205559	208591	3032	-	71.66	110.41	982.93	1711.17	179.07	479.94	7.4276	7.623	9.4681	10.0394	7.9199	8.7735	3.6	0	up	up	1.67	0.01	up		0	1.66667	3.66667	2	2	2.33333	1.66667	0.0434449	0.0137208	0.0106398	0.00943	0.0113555	0.00807752	glycoside hydrolase family 74	glycoside hydrolase family 74	molecular_function	Xyloglucan β-1,4-endoglucanase	ref|XP_007379670.1| hypothetical protein PUNSTDRAFT_48495 [Punct... 1129 0.0	Xyloglucan-specific endo-beta-1,4-glucanase		GH74
plus.g13361	mod-unitig63_Pr-genome.0.50	2554731	2556689	1958	+	47.77	23.66	436.17	268.98	234.71	424.88	6.6736	6.3294	8.3444	7.8802	7.7538	8.3198	3.05	0	up	up	2.96	0	up	up	0	0	0.333333	0.666667	1	0.666667	2.66667	0	0.000619069	0.0013934	0.00152865	0.00112304	0.00739148	glycoside hydrolase family 79	glycoside hydrolase family 79	carbohydrate metabolic process		ref|XP_008035963.1| glycoside hydrolase family 79 protein [Trame... 730 0.0	Glycoside hydrolase family 79 protein		GH79
minus.g2301	unitig112	1775661	1778307	2646	-	119.43	86.75	270.3	283.25	297.1	320.64	7.3004	7.0661	7.9539	7.9975	8.0419	8.1133	1.41	0	up		1.57	0	up																			gb|EMD34946.1| glycoside hydrolase family 79 protein [Ceriporiop... 759 0.0	Glycoside hydrolase family 79 protein		GH79
plus.g120	unitig0	376511	381290	4779	+	167.2	134.07	2675.06	1957.05	2770.56	7409.66	8.9886	8.8612	11.0729	10.7733	11.1074	12.1148	3.71	0	up	up	4.8	0	up	up	0	0	3.33333	4	6.66667	9.33333	8.33333	0	0.00857757	0.0271889	0.051305	0.119224	0.0818235	glycoside hydrolase family 92	glycoside hydrolase family 92	carbohydrate metabolic process;molecular_function		gb|KIP11580.1| glycoside hydrolase family 92 protein [Phlebiopsi... 1369 0.0	Glycoside hydrolase family 92 protein		GH92
minus.g16	unitig0	62457	67751	5294	-	83.6	55.21	492.15	428.15	1091.97	2549.71	7.6658	7.4297	8.9005	8.7749	9.6631	10.5407	2.54	0	up	up	4.45	0	up	up																		gb|EMD41146.1| glycoside hydrolase family 92 protein [Ceriporiop... 1099 0.0	Glycoside hydrolase family 92 protein		GH92
minus.g4639	unitig122	2847421	2851853	4432	-	0	47.32	1501.01	1299.28	1533.83	2956.38	7.4706	7.7459	10.1591	10.0173	10.1809	10.8525	5.06	0	up	up	5.73	0	up	up																		ref|XP_007395164.1| glycoside hydrolase family 92 protein [Phane... 1368 0.0	Glycoside hydrolase family 92 protein		GH92
minus.g6008	unitig23	1346861	1347999	1138	-	131.37	141.96	364.5	250.73	322.22	574.27	7.5301	7.5672	8.3517	8.0126	8.2383	8.7859	1.1	0.04	up		1.64	0	up																			gb|EMD39820.1| carbohydrate-binding module family 48 protein [Ce... 296 9e-92			GT48
plus.g11922	unitig96	963343	966210	2867	+	859.9	835.99	1901.01	1561.7	1640.52	2289.19	10.0485	10.0229	10.7451	10.563	10.6082	10.9213	1.01	0	up		1.19	0	up																			gb|EMD38962.1| glycosyltransferase family 66 protein [Ceriporiop... 1363 0.0	Oligosaccharyl transferase STT3 subunit		GT66
minus.g8873	unitig68	713929	718780	4851	-	322.46	228.71	1780.87	2270.25	560.97	2292.43	9.0131	8.7712	10.469	10.7097	9.4169	10.7195	2.68	0	up	up	2.21	0	up	up	0	5.33333	8	11	9.33333	9.66667	9.33333	0.240973	0.0718763	0.13294	0.0687931	0.102728	0.0976291	polysaccharide lyase family 4	---NA---	carbohydrate metabolic process lyase activity	Rhamnogalacturonan lyase	ref|XP_009546384.1| polysaccharide lyase family 4 protein [Heter... 830 0.0			PL4
plus.g7394	unitig59	742489	745144	2655	+	83.6	134.07	754.94	603.86	832.41	1924.63	7.7687	7.9857	9.3593	9.1509	9.4526	10.2905	2.45	0	up	up	3.43	0	up	up	0	0.666667	5.33333	5.33333	4	5.66667	4.33333	0.0109627	0.0251207	0.0134572	0.0120157	0.0322161	0.0241044	polysaccharide lyase family 8	polysaccharide lyase family 8	carbohydrate metabolic process;lyase activity;extracellular region		gb|EMD42022.1| polysaccharide lyase family 8 protein [Ceriporiop... 1093 0.0	Chondroitin AC lyase		PL8
plus.g7395	unitig59	745782	748798	3016	+	35.83	39.43	254.61	255.29	120.19	225.3	6.2642	6.2478	7.6533	7.6572	6.9663	7.5381	2.53	0	up	up	1.98	0	up																			ref|XP_007390454.1| polysaccharide lyase family 8 protein [Phane... 1119 0.0	Chondroitin AC lyase		PL8
minus.g10020	unitig70	2314689	2315882	1193	-	1254.02	1041.05	10522.1	11125	19971.1	23240.7	11.4872	11.3742	13.1743	13.2274	13.8037	13.9583	3.21	0	up	up	4.2	0	up	up	0	0.333333	1.66667	2.66667	2.33333	2	2.66667	0.00264322	0.00617657	0.00842686	0.00911722	0.00571613	0.0113626	Protein TOS1	serine rich			gb|KIP09014.1| hypothetical protein PHLGIDRAFT_18753 [Phlebiopsi... 475 8e-164	Protein TOS1
minus.g10028	unitig70	2333237	2334829	1592	-	23.89	23.66	260.75	298.08	149.36	171.45	6.0707	5.9831	7.6511	7.7833	7.1299	7.2561	3.23	0	up	up	2.44	0	up	up	0	0	0	1.33333	2	0.333333	0.666667	0	0	0.00250306	0.00405556	0.000737947	0.00165073	Unknown	hypothetical protein PHLGIDRAFT_76932			gb|KIP03868.1| hypothetical protein PHLGIDRAFT_76932 [Phlebiopsi... 265 8e-82
minus.g10075	unitig72	32251	33426	1175	-	59.72	47.32	355.63	443.55	242	555.65	6.9346	6.7691	8.2389	8.4517	7.8835	8.6735	2.69	0	up	up	2.69	0	up	up	0	0	0	0	2	4.33333	1.66667	0	0	0	0.00247365	0.00819487	0.00368903	3-carboxy-cis,cis-mucoante lactonizing enzyme	3-carboxy-cis,cis-mucoante lactonizing enzyme	molecular_function		ref|XP_007398386.1| hypothetical protein PHACADRAFT_125622 [Phan... 469 7e-162	YkgB
minus.g10108	unitig72	126888	127788	900	-	943.5	1096.25	10135.7	11891.5	6994.2	3142	10.8363	10.9328	12.8629	13.0246	12.4968	11.7586	3.32	0	up	up	2.23	0	up	up	0	0	7	7	8	6	5.33333	0	0.609435	0.664863	0.785358	0.819735	0.88883	glutathione S-transferase C-terminal	glutathione S-transferase C-terminal	molecular_function		ref|XP_007398454.1| hypothetical protein PHACADRAFT_260287 [Phan... 343 4e-116	Protein URE2
minus.g10149	unitig72	244118	245581	1463	-	143.32	126.19	1391.11	1472.71	663.34	479.94	8.0747	7.9716	9.9703	10.0282	9.2526	8.9583	3.32	0	up	up	2.02	0	up	up	0	0	11.3333	10.6667	11	10	9	0	0.136018	0.0954768	0.116254	0.0975116	0.0926417	PLP-dependent transferase	PLP-dependent transferase	molecular_function		ref|XP_008042885.1| PLP-dependent transferase [Trametes versicol... 599 0.0	Cysteine desulfurase family protein
minus.g10163	unitig72	301409	302953	1544	-	59.72	126.19	666.89	515.43	495.34	496.54	7.2394	7.6156	9.0226	8.7745	8.7368	8.7391	2.49	0	up	up	2.24	0	up	up	0	0	2.33333	3	3	3	3	0	0.0154021	0.0378737	0.0383669	0.0437765	0.0806404	Unknown	hypothetical protein PHLGIDRAFT_72471			gb|KIP06598.1| hypothetical protein PHLGIDRAFT_72471 [Phlebiopsi... 271 6e-88	Conserved expressed protein
minus.g10771	unitig89	275751	278729	2978	-	35.83	55.21	2618.4	4168.54	1311.28	922.03	7.8958	7.9489	10.7895	11.2768	10.1005	9.7684	5.78	0	up	up	4.21	0	up	up	0	0.333333	0.333333	4	2.33333	2	2	0.00287897	0.000431407	0.0075138	0.0030402	0.00179631	0.00284134	Duf1680 domain containing protein	hypothetical protein DICSQDRAFT_178590	biological_process;cellular_component;molecular_function		ref|XP_007362881.1| hypothetical protein DICSQDRAFT_178590 [Dich... 1139 0.0	Duf1680 domain containing protein
minus.g10999	unitig9	562559	564175	1616	-	143.32	134.07	723.54	731.93	782.72	662.33	7.9522	7.8857	9.2525	9.2639	9.3284	9.1688	2.33	0	up	up	2.32	0	up	up	0.333333	0	21.6667	25	21.6667	25	23.6667	0	0.229671	0.341535	0.494484	0.671637	0.509654	voltage-gated potassium channel beta-2 subunit	voltage-gated potassium channel beta-2 subunit			gb|KIP10534.1| hypothetical protein PHLGIDRAFT_85056 [Phlebiopsi... 577 0.0	Voltage-gated potassium channel beta-2 subunit
minus.g11043	unitig9	695718	697319	1601	-	513.55	670.37	4322.83	2872.68	1876.84	1992.85	9.7617	9.9471	11.6161	11.2127	10.811	10.8663	2.54	0	up	up	1.66	0	up		0	0	13.6667	14	12.6667	11	8.66667	0	0.0816604	0.127422	0.114305	0.0622376	0.0313455	Protein disulfide-isomerase tigA	disulfide isomerase	homeostatic process;endoplasmic reticulum;isomerase activity		gb|KIP07233.1| hypothetical protein PHLGIDRAFT_105975 [Phlebiops... 538 0.0	Protein disulfide-isomerase tigA
minus.g11175	unitig9	1110076	1110992	916	-	143.32	110.41	2030.7	948.72	383.26	340.27	7.9387	7.7543	10.2826	9.5081	8.6589	8.555	3.41	0	up	up	1.43	0.01	up		0	0	6	5.33333	5.33333	3	2.33333	0	0.0943132	0.0888048	0.0455975	0.0156115	0.00923379	Cyanase	---NA---	small molecule metabolic process DNA binding lyase activity cellular nitrogen compound metabolic process		gb|KIP08024.1| hypothetical protein PHLGIDRAFT_29762 [Phlebiopsi... 261 8e-86	Cyanase
minus.g11181	unitig9	1128476	1130787	2311	-	59.72	94.64	625.25	529.41	768.4	751.59	7.3395	7.5237	9.017	8.8591	9.2178	9.1962	2.72	0	up	up	3.12	0	up	up	0	0	13	11.6667	9.66667	9	11.6667	0	0.124368	0.0548003	0.0439236	0.0299737	0.0723931	Homogentisate 1,2-dioxygenase	---NA---	oxidoreductase activity catabolic process cellular amino acid metabolic process		ref|XP_007393127.1| hypothetical protein PHACADRAFT_251627 [Phan... 695 0.0	Homogentisate 1,2-dioxygenase
minus.g11207	unitig9	1209912	1214004	4092	-	346.35	378.56	5941.24	3552.7	1466.58	1647.11	9.4262	9.4708	11.9006	11.3755	10.5329	10.6384	3.61	0	up	up	2.04	0	up	up	0.333333	9	12.6667	11.3333	10	9	7	0.522098	0.15275	0.0910546	0.0690973	0.0519443	0.0429654	Unknown	---NA---	transmembrane transport oxidoreductase activity cellular_component		ref|XP_007393768.1| hypothetical protein PHACADRAFT_182787 [Phan... 865 0.0
minus.g11254	unitig9	1343559	1349388	5829	-	537.44	552.07	1408.86	1135.27	1239.97	1030.33	9.4017	9.419	10.248	10.0454	10.1276	9.9561	1.2	0	up		1.04	0	up		0	0	2.33333	2.66667	3.66667	4	3	0	0.00515711	0.00531293	0.0102131	0.0127967	0.00630367	Unknown	---NA---	molecular_function		gb|EMD34158.1| hypothetical protein CERSUDRAFT_67742 [Ceriporiop... 644 0.0
minus.g11347	unitig9	1587373	1588182	809	-	692.7	449.54	3763.1	2633.65	2127.75	1285.38	9.9042	9.5823	11.4291	11.077	10.8727	10.4108	2.42	0	up	up	1.54	0	up		0	0.333333	11	10.3333	12.3333	9.66667	10.6667	0.0106916	0.315829	0.283578	0.310345	0.188446	0.224114	Glutathione S-transferase PARB	---NA---	molecular_function		ref|XP_012184902.1| predicted protein [Fibroporia radiculosa] 288 1e-94	Glutathione S-transferase PARB
minus.g1148	unitig107	343992	345755	1763	-	143.32	78.87	696.24	1062.24	569.62	291.49	7.8047	7.4203	9.1196	9.5399	8.927	8.3168	2.87	0	up	up	1.87	0	up		0	0	5.66667	5.33333	4.33333	4.33333	4.66667	0	0.0678576	0.046162	0.0298987	0.0289778	0.0462049	Metal-dependent hydrolase 3	---NA---	hydrolase activity, acting on carbon-nitrogen (but not peptide) bonds catabolic process cellular amino acid metabolic process cellular nitrogen compound metabolic process		ref|XP_012183829.1| predicted protein [Fibroporia radiculosa] 462 1e-159	Metal-dependent hydrolase 3
minus.g11598	unitig96	313322	315842	2520	-	107.49	86.75	6303.01	4954.67	693.32	543.3	8.3646	8.2334	11.7653	11.5065	9.578	9.3698	5.69	0	up	up	2.55	0	up	up	0.333333	0	4.66667	8	6	0.666667	0	0	0.016983	0.0466352	0.0174655	0.00157716	0	Phenol 2-monooxygenase	---NA---	oxidoreductase activity ion binding		gb|KIP05547.1| hypothetical protein PHLGIDRAFT_91984 [Phlebiopsi... 919 0.0	Phenol 2-monooxygenase
minus.g11636	unitig96	439183	441415	2232	-	11.94	7.89	354.95	217.93	313.57	596.34	6.1888	5.9994	8.1014	7.6393	7.9824	8.6226	3.89	0	up	up	4.54	0	up	up	0	0	0.333333	0.666667	1	2.66667	3.33333	0	0.000291674	0.00124182	0.00177687	0.0106612	0.0174581	Extracelular serine carboxypeptidase	---NA---	peptidase activity		gb|KIP02325.1| hypothetical protein PHLGIDRAFT_299033 [Phlebiops... 843 0.0	Extracelular serine carboxypeptidase
minus.g11645	unitig96	461966	465078	3112	-	11.94	31.55	1772	1036	679.54	1219.19	7.1801	7.2651	10.169	9.6247	9.2162	9.7873	5.25	0	up	up	4.7	0	up	up	0	0	1	1.33333	1	2	1.66667	0	0.000743625	0.0045279	0.00247787	0.0150927	0.00460915	Pheromone processing carboxypeptidase (Sxa2), putative	---NA---	peptidase activity		ref|XP_007400946.1| hypothetical protein PHACADRAFT_264079 [Phan... 823 0.0	Pheromone processing carboxypeptidase (Sxa2), putative
minus.g11803	unitig96	971373	972926	1553	-	346.35	536.3	4533.74	4288.91	1625.12	1403.39	9.4411	9.7254	11.6296	11.5733	10.6362	10.5038	3.24	0	up	up	1.72	0	up		0	0.666667	14	19.3333	14.6667	12.3333	8.33333	0.0581722	0.109093	0.208275	0.13717	0.0674075	0.0304987	Disulfide isomerase	---NA---	homeostatic process		gb|EMD38964.1| hypothetical protein CERSUDRAFT_112679 [Ceriporio... 488 2e-166	Disulfide isomerase
minus.g11872	unitig96	1158804	1159598	794	-	11.94	0	351.53	336.3	170.7	123.48	5.8245	5.4578	7.9116	7.8689	7.2115	6.9162	4.71	0	up	up	3.51	0	up	up	0	0	1.66667	3.33333	2.33333	5.33333	5.33333	0	0.00125413	0.00505846	0.00361102	0.0167204	0.0162526	Unknown	---NA---			ref|XP_007396797.1| hypothetical protein PHACADRAFT_174597 [Phan... 131 7e-34
minus.g11992	unitig96	1580398	1582579	2181	-	561.33	552.07	3298.94	1664.11	843.22	2170.98	9.6277	9.6094	11.2199	10.5534	9.9445	10.8068	2.05	0	up	up	1.36	0.02	up		0	0	16.3333	17.3333	18	10	8.66667	0	0.134483	0.179443	0.162323	0.0492635	0.0342925	Xylulokinase	---NA---	carbohydrate metabolic process molecular_function		ref|XP_007401235.1| hypothetical protein PHACADRAFT_264538 [Phan... 852 0.0	Xylulokinase
minus.g12015	unitig96	1658347	1663039	4692	-	322.46	749.24	1689.4	1193.74	1618.91	2165.72	9.1667	9.7905	10.5181	10.1952	10.4779	10.7577	1.35	0	up		1.74	0	up		0	0	12	1.33333	2.66667	2	2	0	0.0349936	0.00142851	0.00358119	0.00298845	0.00189289	Fatty acid oxygenase	---NA---	oxidoreductase activity ion binding response to stress		ref|XP_007398445.1| hypothetical protein PHACADRAFT_260261 [Phan... 1383 0.0	Fatty acid oxygenase
minus.g12029	unitig96	1709716	1711706	1990	-	107.49	126.19	2055.95	1678.08	896.42	794.71	8.0952	8.1442	10.4607	10.255	9.6445	9.5321	3.86	0	up	up	2.73	0	up	up	0	0	12	12.6667	11.6667	9.33333	9.33333	0	0.0843385	0.13514	0.0939227	0.0459236	0.052703	aldehyde dehydrogenase	aldehyde dehydrogenase	carbohydrate metabolic process;generation of precursor metabolites and energy;oxidoreductase activity;catabolic process;cofactor metabolic process;cellular amino acid metabolic process;biosynthetic process;cellular nitrogen compound metabolic process		ref|XP_007394369.1| hypothetical protein PHACADRAFT_253702 [Phan... 610 0.0	Aldehyde dehydrogenase
minus.g12084	unitig96	1879235	1881728	2493	-	119.43	110.41	797.26	960.13	960.97	816.98	7.924	7.8474	9.3956	9.5755	9.5764	9.4194	2.85	0	up	up	2.86	0	up	up	0	0	6	8.66667	9.33333	9	6	0	0.0196045	0.0377223	0.0479264	0.045138	0.0180941	Vacuolar carboxypeptidase Cps1, putative	carboxypeptidase S	peptidase activity		gb|EMD39017.1| hypothetical protein CERSUDRAFT_93058 [Ceriporiop... 685 0.0	Vacuolar carboxypeptidase Cps1, putative
minus.g12212	unitig96	2270361	2276458	6097	-	441.89	457.43	1104.43	1147.25	849.7	1238.22	9.1642	9.1858	9.9525	9.9884	9.7108	10.0607	1.3	0	up		1.19	0	up		0	0	1.33333	7.33333	5.66667	6	6	0	0.00246224	0.0122707	0.0106477	0.0133192	0.01069	Karyopherin Kap123	ARM repeat-containing protein	transport;enzyme binding		gb|KIP04691.1| hypothetical protein PHLGIDRAFT_93129 [Phlebiopsi... 1645 0.0	Karyopherin Kap123
minus.g12309	mod-unitig63_Pr-genome.0.50	73437	75888	2451	-	1875.07	1798.17	26259.8	14173.1	7402.85	10235.7	11.743	11.7119	14.0824	13.4598	12.8455	13.1461	3.37	0	up	up	2.2	0	up	up	0	2	4	6.33333	6	6.33333	6.33333	0.0708614	0.0262485	0.0892389	0.083379	0.13137	0.167376	Tripeptidyl peptidase SED3	tripeptidyl peptidase A	peptidase activity		ref|XP_007364961.1| tripeptidyl peptidase A [Dichomitus squalens... 865 0.0	Tripeptidyl peptidase SED3
minus.g12459	mod-unitig63_Pr-genome.0.50	467921	470611	2690	-	394.12	528.41	2170.63	2263.69	994.46	957.86	9.2347	9.4481	10.7155	10.7572	9.9786	9.945	2.22	0	up	up	1.04	0	up		0	0	4.66667	10.6667	11.3333	11	8.33333	0	0.00905214	0.0279533	0.0345058	0.0380832	0.025791	3-isopropylmalate dehydratase large subunit	---NA---	lyase activity cytosol cellular amino acid metabolic process protein complex biosynthetic process		ref|XP_007392178.1| hypothetical protein PHACADRAFT_250234 [Phan... 1345 0.0	3-isopropylmalate dehydratase large subunit
minus.g12471	mod-unitig63_Pr-genome.0.50	516054	517100	1046	-	1492.89	1758.74	6466.15	5520.02	4347.88	2503.96	11.01	11.1387	12.3167	12.1625	11.9349	11.4345	1.84	0	up		1.05	0.01	up		0	0	12.3333	14	14.3333	12.6667	12.6667	0	0.208625	0.214165	0.259803	0.195988	0.144241	Mitochondrial peroxiredoxin PRX1	---NA---	oxidoreductase activity		gb|KIP09872.1| hypothetical protein PHLGIDRAFT_18505 [Phlebiopsi... 432 3e-151	Mitochondrial peroxiredoxin PRX1
minus.g125	unitig0	414245	416135	1890	-	298.58	307.58	4382.89	2554.63	1380.69	1385.58	9.1716	9.1764	11.4998	10.9539	10.3669	10.3701	3.42	0	up	up	2.12	0	up	up	1.66667	2	30.6667	25.3333	25	18.3333	14	0.0129818	1.08684	0.248206	0.189809	0.118792	0.0662996	malate synthase	malate synthase	small molecule metabolic process;carbohydrate metabolic process;transferase activity, transferring acyl groups;generation of precursor metabolites and energy		gb|KIP11571.1| hypothetical protein PHLGIDRAFT_27815 [Phlebiopsi... 984 0.0	Malate synthase
minus.g12563	mod-unitig63_Pr-genome.0.50	772630	774955	2325	-	489.67	449.54	1051.87	902.51	826.2	1166.96	9.2111	9.1381	9.8799	9.7377	9.6568	9.9781	1.04	0	up		1.07	0	up		0	0	2.66667	3	4.33333	5.66667	1.66667	0	0.00452887	0.00459019	0.00814342	0.0144262	0.00202841	Ser Thr phosphatase	Ser Thr phosphatase	molecular_function		ref|XP_007392086.1| hypothetical protein PHACADRAFT_114399 [Phan... 981 0.0	Pc20g15270 protein
minus.g12686	mod-unitig63_Pr-genome.0.50	1090317	1095375	5058	-	465.78	741.35	1447.08	1599.36	2034.03	1880.91	9.4813	9.8336	10.4161	10.509	10.7371	10.6621	1.29	0	up		1.65	0	up		0	0	5.33333	6.33333	7	6.66667	6	0	0.00825167	0.011348	0.01271	0.013941	0.0118043	Argonaute 1	argonaute	molecular_function		ref|XP_007381962.1| argonaute-like protein [Punctularia strigoso... 1028 0.0	Argonaute 1
minus.g12710	mod-unitig63_Pr-genome.0.50	1156728	1159316	2588	-	1743.69	1506.36	18398.5	15881.2	3674.28	5078.77	11.4566	11.3491	13.5826	13.4315	12.0464	12.3312	3.35	0	up	up	1.41	0	up		0	0.666667	63.6667	66.3333	65	55	47	0.0150168	2.24299	3.47054	2.52919	1.11886	0.639833	cobalamin-independent methionine synthase	cobalamin-independent methionine synthase	sulfur compound metabolic process;ion binding;cellular amino acid metabolic process;methyltransferase activity;biosynthetic process		gb|KIP10740.1| hypothetical protein PHLGIDRAFT_18254 [Phlebiopsi... 1389 0.0	Cobalamin-independent methionine synthase MetH/D
minus.g12736	mod-unitig63_Pr-genome.0.50	1237977	1241276	3299	-	609.1	662.48	3511.91	1643.57	1528.97	3624.77	9.8517	9.9087	11.3892	10.6667	10.6014	11.4208	1.92	0	up		1.92	0	up		0.333333	0	31	31.3333	24.6667	21	16.6667	0	0.188216	0.202781	0.126248	0.0759183	0.0504726	heat shock Hsp90	heat shock Hsp90	ion binding;unfolded protein binding;protein folding;response to stress		ref|XP_012178701.1| predicted protein [Fibroporia radiculosa] 1122 0.0	Endoplasmin
minus.g12922	mod-unitig63_Pr-genome.0.50	1743885	1744608	723	-	537.44	654.6	2316.7	1753.39	2191.77	1944.06	9.667	9.81	10.9196	10.6557	10.8665	10.7525	1.73	0	up		1.75	0	up		0	0	0	1	1.33333	2	1	0	0	0.00061396	0.00191001	0.00302827	0	cluster assembly scaffold	cluster assembly scaffold	cellular component assembly;ion binding;biosynthetic process		gb|KIP09210.1| hypothetical protein PHLGIDRAFT_68063 [Phlebiopsi... 318 3e-108	Iron sulfur cluster assembly protein 1, mitochondrial
minus.g1303	unitig11	216066	217367	1301	-	382.18	425.88	1468.25	1285.3	1034.71	1384.57	9.1166	9.19	10.2692	10.1426	9.9402	10.2132	1.73	0	up		1.54	0	up		0	0	7.33333	9.66667	11.3333	10	10.6667	0	0.0378972	0.0863515	0.152925	0.112749	0.17612	NAD-binding Rossmann fold oxidoreductase	oxidoreductase family	oxidoreductase activity		ref|XP_007394970.1| hypothetical protein PHACADRAFT_254723 [Phan... 493 1e-170	NAD-binding Rossmann fold oxidoreductase
minus.g13033	mod-unitig63_Pr-genome.0.50	2036320	2038278	1958	-	286.63	189.28	721.49	613.27	526.13	483.79	8.425	8.1036	9.2387	9.0849	8.9423	8.8655	1.49	0	up		1.1	0	up		0	0	4.66667	8.66667	8.66667	8	7	0	0.0101589	0.0308037	0.0346953	0.0265672	0.0184368	Tetrahydrofolate synthase	bifunctional	cofactor metabolic process;ion binding;cellular amino acid metabolic process;cellular nitrogen compound metabolic process;biosynthetic process;ligase activity		gb|KIP12703.1| hypothetical protein PHLGIDRAFT_123796 [Phlebiops... 735 0.0	Tetrahydrofolate synthase
minus.g13089	mod-unitig63_Pr-genome.0.50	2198167	2199988	1821	-	95.54	102.53	558.36	473.5	283.59	281.97	7.2954	7.3113	8.7391	8.5794	8.0996	8.0944	2.3	0	up	up	1.44	0	up		0	0	2	4.33333	5.33333	4	3.66667	0	0.00490167	0.00778645	0.0142311	0.0106897	0.00506201	Nuclear segregation protein (Bfr1), putative	---NA---			gb|KIP10625.1| hypothetical protein PHLGIDRAFT_28417 [Phlebiopsi... 533 0.0	Nuclear segregation protein (Bfr1), putative
minus.g13145	mod-unitig63_Pr-genome.0.50	2336484	2338823	2339	-	1230.14	1151.46	3554.23	2514.7	3565.7	3474.58	10.6525	10.5976	11.5868	11.264	11.5899	11.5653	1.33	0	up		1.54	0	up		0	0	23	24.6667	25.3333	22.6667	21.3333	0	0.189113	0.222271	0.255752	0.276782	0.176786	Glucose-6-phosphate 1-dehydrogenase, cytoplasmic isoform	glucose-6-P dehydrogenase	small molecule metabolic process;carbohydrate metabolic process;sulfur compound metabolic process;oxidoreductase activity;cofactor metabolic process;cellular nitrogen compound metabolic process		gb|KIP10615.1| hypothetical protein PHLGIDRAFT_18276 [Phlebiopsi... 934 0.0	Glucose-6-phosphate 1-dehydrogenase, cytoplasmic isoform
minus.g13178	mod-unitig63_Pr-genome.0.50	2453162	2454847	1685	-	95.54	197.17	1831.38	1253.36	1745.04	2446.07	8.309	8.6459	10.4774	10.1115	10.4302	10.7668	3.21	0	up	up	3.64	0	up	up	0	0	10	9	9	8.33333	8	0	0.310811	0.286133	0.266716	0.313031	0.378683	Peptidase S33, tricorn interacting factor 1	proline iminopeptidase	peptidase activity		gb|KIJ64898.1| hypothetical protein HYDPIDRAFT_89540 [Hydnomerul... 357 2e-118	Peptidase S33, tricorn interacting factor 1
minus.g13212	mod-unitig63_Pr-genome.0.50	2549504	2551245	1741	-	406.07	528.41	6939.86	7611.99	1840.11	1399.95	9.725	9.8852	12.1652	12.2613	10.8751	10.6345	3.88	0	up	up	1.74	0	up		0	0	19.3333	23.6667	21.3333	17.3333	14.6667	0	0.231656	0.415849	0.356796	0.260061	0.167723	Methionine synthase vitamin-B12 independent	UROD/MetE-like protein	sulfur compound metabolic process;ion binding;cellular amino acid metabolic process;methyltransferase activity;biosynthetic process		ref|XP_007391352.1| hypothetical protein PHACADRAFT_248829 [Phan... 650 0.0	Methionine synthase vitamin-B12 independent
minus.g1347	unitig11	348223	350953	2730	-	250.8	260.26	754.94	660.62	634.44	654.23	8.4103	8.4281	9.347	9.2217	9.1841	9.2127	1.44	0	up		1.3	0	up		0.666667	0	4.33333	6	9.33333	7.33333	8.33333	0	0.0143372	0.018485	0.031387	0.023124	0.0692028	protease	alpha beta-hydrolase	cellular_component		ref|XP_007394982.1| hypothetical protein PHACADRAFT_254740 [Phan... 684 0.0	Exported protease
minus.g1398	unitig11	495707	497863	2156	-	191.09	228.71	937.19	697.13	376.23	553.62	8.1303	8.2474	9.4964	9.2099	8.6444	8.9932	1.89	0	up		1.09	0.01	up		0	0.333333	7.66667	9.66667	8.33333	8.33333	7.33333	0.00522367	0.0237491	0.0429118	0.0431643	0.037397	0.0315366	Isocitrate dehydrogenase [NADP]	isocitrate dehydrogenase	small molecule metabolic process;generation of precursor metabolites and energy;sulfur compound metabolic process;oxidoreductase activity;cellular nitrogen compound metabolic process		ref|XP_007395085.1| hypothetical protein PHACADRAFT_254949 [Phan... 786 0.0	Isocitrate dehydrogenase [NADP]
minus.g1490	unitig11	773170	776157	2987	-	322.46	449.54	994.53	769.3	862.12	745.72	8.7781	9.0332	9.7422	9.5022	9.6079	9.4736	1.15	0	up		1.02	0	up		0	0	0.333333	0.666667	2	1.33333	0.666667	0	0.00019229	0.000942459	0.00543875	0.00274862	0.00394817	metallo-beta-lactamase superfamily	metallo-beta-lactamase superfamily	molecular_function		ref|XP_007396687.1| hypothetical protein PHACADRAFT_122640 [Phan... 312 2e-97
minus.g1513	unitig11	838125	840293	2168	-	59.72	94.64	653.92	322.61	296.02	487.64	7.0534	7.266	8.8999	8.2221	8.1434	8.6126	2.45	0	up	up	2.15	0	up	up	1	0.333333	6.66667	6.33333	6.66667	6.33333	6.33333	0.0081137	0.0437737	0.0236176	0.0282394	0.0365997	0.0531015	Related to triacylglycerol lipase II	alpha beta-hydrolase	biological_process;molecular_function		ref|XP_007394507.1| hypothetical protein PHACADRAFT_253922 [Phan... 727 0.0	Related to triacylglycerol lipase II
minus.g1706	unitig11	1418378	1422528	4150	-	3188.81	3430.72	7211.53	7879.54	11988.7	17835.2	12.1378	12.1944	12.826	12.9066	13.3008	13.6911	1.17	0	up		2.14	0	up	up	0.333333	0.333333	31.6667	37	47.6667	46	48.6667	0.00189411	0.127835	0.152863	0.420734	0.530178	0.492266	ATP citrate lyase, isoform	---NA---	small molecule metabolic process transferase activity, transferring acyl groups generation of precursor metabolites and energy sulfur compound metabolic process cofactor metabolic process ion binding biosynthetic process		ref|XP_007394663.1| hypothetical protein PHACADRAFT_254162 [Phan... 2123 0.0	ATP citrate lyase, isoform
minus.g1983	unitig112	731029	732563	1534	-	1325.68	1238.21	3606.79	2819.62	3013.91	2715.29	10.6954	10.6383	11.5869	11.3547	11.4169	11.3198	1.31	0	up		1.15	0	up		0	0	3.33333	6	5.66667	4.66667	4.33333	0	0.00631994	0.0151363	0.0171625	0.010372	0.0140252	Chorismate synthase	---NA---	lyase activity cellular amino acid metabolic process cellular nitrogen compound metabolic process biosynthetic process		ref|XP_007389901.1| hypothetical protein PHACADRAFT_246385 [Phan... 735 0.0	Chorismate synthase
minus.g1995	unitig112	762518	766782	4264	-	23.89	7.89	999.99	1296.71	505.06	386.83	6.9049	6.6111	9.4153	9.6844	8.7401	8.4896	5.53	0	up	up	4.18	0	up	up	0	0	2.66667	1	1.66667	0.333333	1	0	0.00507791	0.00566043	0.00630106	0.000918137	0.00178921	Unknown	hypothetical protein JAAARDRAFT_189966			gb|KDQ62673.1| hypothetical protein JAAARDRAFT_189966 [Jaapia ar... 475 1e-158
minus.g2101	unitig112	1116345	1118862	2517	-	2257.24	2949.63	20863.3	9755.58	9532.22	16238.1	11.9517	12.1441	13.8926	13.1554	13.134	13.643	2.46	0	up	up	2.22	0	up	up	0	3	35	40	39	31.6667	27.3333	0.083141	0.586382	0.583057	0.455947	0.332534	0.245169	heat shock 70 protein	heat shock 70 protein	ion binding		ref|XP_007398978.1| hypothetical protein PHACADRAFT_261202 [Phan... 1218 0.0	78 kDa glucose-regulated protein
minus.g2170	unitig112	1343331	1345603	2272	-	286.63	307.58	903.75	906.79	825.12	739.45	8.6427	8.6863	9.6165	9.6199	9.5309	9.4289	1.57	0	up		1.37	0	up		0	0	8	10	9.66667	7.66667	8.33333	0	0.0484139	0.0460611	0.0448923	0.0476596	0.059918	Related to aminopeptidase	Zn-dependent exopeptidase	ion binding;peptidase activity		gb|KIP06642.1| hypothetical protein PHLGIDRAFT_106723 [Phlebiops... 551 0.0	Related to aminopeptidase
minus.g2256	unitig112	1623183	1624933	1750	-	155.26	78.87	358.36	249.02	529.64	1383.15	7.7879	7.3424	8.4456	8.1243	8.8093	9.7685	1.3	0.04	up		2.88	0	up	up	0	0	0.333333	0.666667	1.33333	2.33333	4	0	0.000374042	0.00121356	0.00213398	0.00623122	0.0114229	SGNH hydrolase	SGNH hydrolase	molecular_function		gb|KIP06643.1| hypothetical protein PHLGIDRAFT_106726 [Phlebiops... 521 0.0	Acetylxylan esterase
minus.g2266	unitig112	1653281	1654089	808	-	214.98	236.6	3126.93	2543.51	1182.72	977.09	8.7941	8.8338	11.0576	10.8478	10.1058	9.9308	3.57	0	up	up	2.19	0	up	up	0	0	9.33333	9.33333	9.66667	7.33333	7.33333	0	0.289843	0.319916	0.330645	0.232169	0.250978	Unknown	hypothetical protein PHACADRAFT_186581			ref|XP_007398776.1| hypothetical protein PHACADRAFT_186581 [Phan... 134 3e-35
minus.g2324	unitig112	1828053	1830278	2225	-	119.43	118.3	607.5	487.48	606.62	646.13	7.695	7.6617	8.9899	8.7824	8.989	9.0496	2.13	0	up	up	2.32	0	up	up	0	0	0	1.33333	2	1.66667	0.666667	0	0	0.00102402	0.00200763	0.00113798	0.000517517	Probable NADPH reductase TAH18	riboflavin synthase domain	oxidoreductase activity;ion binding		ref|XP_007399090.1| hypothetical protein PHACADRAFT_164681 [Phan... 850 0.0	Probable NADPH reductase TAH18
minus.g2367	unitig112	1954179	1956092	1913	-	143.32	268.15	26281	18917.6	2167.46	1749.54	9.5903	9.81	13.7314	13.3721	11.228	11.0446	6.55	0	up	up	3.09	0	up	up	0.333333	0.333333	22.3333	24	22.6667	11.6667	5.66667	0.063228	0.502275	0.462403	0.257921	0.0553464	0.0117238	S-adenosyl-L-methionine-dependent methyltransferase	S-adenosyl-L-methionine-dependent methyltransferase	methyltransferase activity		ref|XP_009552701.1| O-methyltransferase putative [Heterobasidion... 439 1e-145	Sterigmatocystin 8-O-methyltransferase
minus.g2389	unitig112	2021675	2027379	5704	-	1648.15	1498.48	3898.26	5130.95	3974.08	2604.16	11.0113	10.9328	11.7706	12.0332	11.7888	11.4005	1.49	0	up		1.04	0	up		0	0	19	22.3333	21.6667	24.3333	21.6667	0	0.224273	0.395101	0.622264	0.749873	0.614923	Unknown	---NA---	ion binding cellular protein modification process kinase activity		ref|XP_007398803.1| hypothetical protein PHACADRAFT_186606 [Phan... 1229 0.0
minus.g2786	unitig117	270418	273362	2944	-	477.72	662.48	1604.08	2671.3	1372.86	1184.17	9.4621	9.7091	10.4849	10.979	10.3399	10.2048	1.85	0	up		1.12	0.01	up		0	0	13	13.3333	14.6667	10.6667	7.66667	0	0.0569702	0.0378081	0.0502322	0.0266024	0.0157885	Monoamine oxidase	---NA---	oxidoreductase activity ion binding		gb|KIP02621.1| hypothetical protein PHLGIDRAFT_95823 [Phlebiopsi... 1158 0.0	Monoamine oxidase
minus.g2796	unitig117	296926	299013	2087	-	35.83	23.66	1971.99	2441.11	144.77	211.94	7.0234	6.8153	10.1354	10.3668	7.6533	7.9637	5.83	0	up	up	2.26	0	up	up	0	0	7.66667	6	7.66667	3.66667	0.333333	0	0.0447764	0.0232146	0.0396102	0.0115378	0.00146787	Phosphatidylserine decarboxylase	---NA---	lipid metabolic process lyase activity cellular amino acid metabolic process biosynthetic process		ref|XP_007364630.1| hypothetical protein DICSQDRAFT_135520 [Dich... 478 7e-162	Phosphatidylserine decarboxylase
minus.g2872	unitig117	520265	521645	1380	-	83.6	134.07	578.15	506.59	384.88	208.29	7.2516	7.5252	8.7935	8.6654	8.4035	7.8511	2.18	0	up	up	1.33	0.01	up		0	0	5.33333	9	10	6	6	0	0.0136104	0.0309922	0.0465767	0.0281788	0.0237146	D-isomer specific 2-hydroxyacid dehydrogenase family protein	oxidoreductase	biological_process;molecular_function		ref|XP_007400427.1| hypothetical protein PHACADRAFT_177935 [Phan... 410 1e-138	D-isomer specific 2-hydroxyacid dehydrogenase family protein
minus.g2976	unitig119	79251	80690	1439	-	95.54	78.87	1250.5	667.18	318.97	240.88	7.4371	7.2926	9.6374	9.0031	8.3068	8.0592	3.31	0	up	up	1.58	0	up		0	0	6	6	6.66667	8.33333	6	0	0.027579	0.041876	0.0389112	0.0661149	0.0526297	Related to D-arabinitol 2-dehydrogenase	sorbose reductase sou1	oxidoreductase activity		ref|XP_007397138.1| hypothetical protein PHACADRAFT_174951 [Phan... 353 2e-116	Related to D-arabinitol 2-dehydrogenase
minus.g3187	unitig12	538136	539453	1317	-	250.8	331.24	842.31	664.9	672.52	695.52	8.4629	8.6661	9.4894	9.2675	9.2781	9.3093	1.32	0	up		1.19	0	up		0	0	0.666667	1.33333	2.66667	1.33333	3	0	0.000671394	0.00206525	0.00420878	0.00462322	0.00686009	phosphopantothenate-cysteine ligase	phosphopantothenate-cysteine ligase	ligase activity		gb|KIP07288.1| hypothetical protein PHLGIDRAFT_71306 [Phlebiopsi... 544 0.0	DNA/pantothenate metabolism flavoprotein
minus.g3350	unitig120	358528	360655	2127	-	47.77	70.98	1230.7	1154.09	656.04	572.85	7.389	7.4946	9.7573	9.6928	9.1391	9.0113	4.09	0	up	up	3.14	0	up	up	0	0.333333	11.3333	11	14	13.3333	16	0.00841646	0.085242	0.0660021	0.108888	0.218358	0.334692	amidase signature enzyme	amidase signature enzyme	ligase activity		ref|XP_007394561.1| hypothetical protein PHACADRAFT_254013 [Phan... 898 0.0	Amidase
minus.g3556	unitig120	1028703	1030727	2024	-	585.21	425.88	16195.8	14013.1	1832.82	1804.8	10.2351	10.0361	13.1988	13.0444	11.0755	11.0624	4.86	0	up	up	1.83	0	up		0.333333	0	17.3333	23	21	14.3333	14	0	0.238046	0.800381	0.607353	0.252499	0.108106	S-adenosyl-L-homocysteine hydrolase	S-adenosyl-L-homocysteine hydrolase	sulfur compound metabolic process;cellular amino acid metabolic process;molecular_function		gb|KIP09906.1| hypothetical protein PHLGIDRAFT_125901 [Phlebiops... 830 0.0	Adenosylhomocysteinase
minus.g3726	unitig122	287234	288473	1239	-	35.83	23.66	3411.57	3173.9	980.15	961.91	7.7974	7.6332	11.0267	10.9509	9.7759	9.7583	6.36	0	up	up	4.61	0	up	up	0	0	1.66667	4.33333	4.66667	3.33333	3.66667	0	0.00348406	0.0101557	0.0177986	0.0126335	0.0125007	dihydrodipicolinate synthetase	dihydrodipicolinate synthetase	lyase activity		ref|XP_008036723.1| dihydrodipicolinate synthetase [Trametes ver... 500 2e-174	Dihydrodipicolinate synthetase family protein
minus.g3985	unitig122	1058063	1058821	758	-	83.6	39.43	1103.74	843.18	400.81	242.91	7.3497	6.9506	9.5035	9.2295	8.5075	8.0571	3.83	0	up	up	2.27	0	up	up	0	0	5.66667	9	9.66667	6.33333	5.33333	0	0.0592436	0.081516	0.105564	0.0787817	0.0473171	Alkylhydroperoxidase AhpD family core domain-containing protein 7	---NA---	oxidoreductase activity		gb|KIP02105.1| hypothetical protein PHLGIDRAFT_32316 [Phlebiopsi... 211 2e-65	Alkylhydroperoxidase AhpD family core domain-containing protein 7
minus.g4105	unitig122	1390244	1392430	2186	-	4407	5291.98	11550.7	10130.4	20654.2	18516.6	12.6151	12.7595	13.4361	13.3165	13.99	13.8831	1.15	0	up		1.99	0	up		0.333333	3.66667	31.6667	35	32.6667	34	30	0.131701	0.691855	0.675845	0.748054	1.01544	0.632652	heat shock cognate 70	heat shock cognate 70	ion binding		ref|XP_007764042.1| heat shock protein HSS1 [Coniophora puteana ... 1169 0.0	Heat shock 70 kDa protein cognate 4
minus.g4121	unitig122	1445240	1452436	7196	-	441.89	504.75	1784.97	1960.19	1142.2	1403.6	9.3431	9.4362	10.5417	10.6326	10.1233	10.3137	1.95	0	up		1.39	0	up		0.666667	0	3.66667	9	11	11	9	0	0.00309788	0.0110796	0.0151352	0.0160893	0.016191	Glutamate synthase Glt1	---NA---	oxidoreductase activity ion binding cellular amino acid metabolic process biosynthetic process		ref|XP_007399525.1| hypothetical protein PHACADRAFT_127541 [Phan... 4045 0.0	Glutamate synthase Glt1
minus.g4155	unitig122	1551768	1553239	1471	-	2687.2	2019	8471.59	6184.63	8404.87	9016.49	11.8054	11.5819	12.8206	12.5248	12.8131	12.8806	1.62	0	up		1.86	0	up		0	0	16.3333	21.6667	24.3333	24.6667	26	0	0.184999	0.560796	1.17221	1.69036	1.9287	Acetyl-CoA acetyltransferase, cytosolic 1	peroxisomal 3-ketoacyl- -thiolase	transferase activity, transferring acyl groups		gb|KIP10646.1| hypothetical protein PHLGIDRAFT_18225 [Phlebiopsi... 684 0.0	Acetyl-CoA acetyltransferase, cytosolic 1
minus.g425	unitig0	1298808	1300565	1757	-	704.64	867.54	6644.99	5443	3182.72	3179.65	10.3096	10.4497	12.2464	12.0476	11.533	11.5321	2.89	0	up	up	1.98	0	up		0	0	3	5.66667	6.33333	2.66667	3.33333	0	0.00828004	0.0236201	0.0256031	0.0127127	0.0144035	Bleomycin hydrolase	peptidase C1B bleomycin hydrolase	peptidase activity		emb|CDO72541.1| hypothetical protein BN946_scf184983.g24 [Tramet... 777 0.0	Bleomycin hydrolase
minus.g4254	unitig122	1835183	1836221	1038	-	179.15	157.73	462.11	402.76	326.81	400.19	7.8297	7.7239	8.6342	8.5058	8.3142	8.4999	1.34	0	up		1.09	0.01	up		0	0	3.66667	1	2	4	2	0	0.00708644	0.00248069	0.00553794	0.012732	0.00902849	coproporphyrinogen III oxidase	coproporphyrinogen III oxidase	oxidoreductase activity;cofactor metabolic process;biosynthetic process;cellular nitrogen compound metabolic process		ref|XP_007394604.1| hypothetical protein PHACADRAFT_254083 [Phan... 578 0.0	Coproporphyrinogen oxidase
minus.g4256	unitig122	1839932	1842927	2995	-	728.53	828.1	1507.84	1648.7	1525.46	2080.9	9.8608	9.9617	10.4853	10.568	10.4961	10.7879	1	0	up		1.19	0	up		0	0	1.66667	4	3	3.33333	2.66667	0	0.00236897	0.00346013	0.00360972	0.00506109	0.00383036	E3 ubiquitin-protein ligase	HECT-domain-containing protein	cellular protein modification process;molecular_function		ref|XP_007396173.1| hypothetical protein PHACADRAFT_256774 [Phan... 1509 0.0	E3 ubiquitin-protein ligase
minus.g4335	unitig122	2038137	2040509	2372	-	3714.3	4566.41	13329.6	8009.9	14002.2	15317.1	12.3722	12.5352	13.4867	13.0151	13.5339	13.6205	1.34	0	up		1.79	0	up		0	1.66667	39	38.6667	41	37.3333	34.6667	0.033785	0.658976	0.635509	0.862069	0.96187	0.613751	Molecular chaperone Hsp90-1	---NA---	ion binding unfolded protein binding protein folding response to stress		gb|EPT06188.1| hypothetical protein FOMPIDRAFT_1109676 [Fomitops... 1232 0.0	Molecular chaperone Hsp90-1
minus.g4406	unitig122	2214624	2216596	1972	-	310.52	694.03	2202.71	2543.51	2265.23	3196.65	9.3739	9.917	10.9174	11.0549	10.944	11.2778	2.15	0	up	up	2.34	0	up	up	0	0	3.33333	3	3.66667	2.33333	3	0	0.0581749	0.0197487	0.026477	0.0092536	0.0112659	Exported carboxylesterase	alpha beta-hydrolase	biological_process;molecular_function		gb|KIP04759.1| hypothetical protein PHLGIDRAFT_129302 [Phlebiops... 723 0.0	Exported carboxylesterase
minus.g4506	unitig122	2501754	2504378	2624	-	322.46	425.88	2988.37	2613.68	2163.41	2123.61	9.328	9.4987	11.1717	11.0403	10.8578	10.8401	2.84	0	up	up	2.46	0	up	up	0	0.333333	3	4	4	4.66667	4.66667	0.0247451	0.0673934	0.0845958	0.0981461	0.124625	0.189323	Peptide-N4-(N-acetyl-beta-glucosaminyl)asparagine amidase A	hypothetical protein PHLGIDRAFT_116276			gb|KIP09482.1| hypothetical protein PHLGIDRAFT_116276 [Phlebiops... 894 0.0	Peptide-N4-(N-acetyl-beta-glucosaminyl)asparagine amidase A
minus.g4507	unitig122	2505297	2507745	2448	-	119.43	118.3	623.88	557.93	931.8	1355.22	7.8873	7.851	9.141	9.0376	9.5248	9.8979	2.22	0	up	up	3.16	0	up	up	0	0.666667	0.666667	2	2.66667	5.33333	5	0.0110168	0	0.00290731	0.00709675	0.026992	0.0417746	Peptide-N4-(N-acetyl-beta-glucosaminyl)asparagine amidase A	---NA---			ref|XP_007395825.1| hypothetical protein PHACADRAFT_256164 [Phan... 748 0.0	Peptide-N4-(N-acetyl-beta-glucosaminyl)asparagine amidase A
minus.g4517	unitig122	2530009	2531492	1483	-	394.12	378.56	3039.56	1617.33	917.49	1032.35	9.2021	9.164	11.0328	10.4072	9.8808	9.9872	2.52	0	up	up	1.29	0	up		0	0	8.33333	10	7.66667	7	6.66667	0	0.0274999	0.0443096	0.0407477	0.0235781	0.0304816	Fructose-1,6-bisphosphatase isozyme 2	---NA---	small molecule metabolic process carbohydrate metabolic process generation of precursor metabolites and energy catabolic process cofactor metabolic process phosphatase activity biosynthetic process cellular nitrogen compound metabolic process		emb|CDO72911.1| hypothetical protein BN946_scf185002.g96 [Tramet... 615 0.0	Fructose-1,6-bisphosphatase isozyme 2
minus.g4739	unitig122	3145950	3147354	1404	-	11.94	31.55	1429.34	1293.01	1083.05	636.01	7.1419	7.2291	9.9319	9.8303	9.652	9.1351	5.26	0	up	up	4.61	0	up	up	0	0	0.666667	1	1.66667	4.66667	4	0	0.00132925	0.00178395	0.009955	0.0207111	0.0250195	Levodione reductase	---NA---	oxidoreductase activity		ref|XP_006461185.1| hypothetical protein AGABI2DRAFT_192719 [Aga... 262 2e-82	Related to levodione reductase
minus.g4772	unitig122	3247184	3249822	2638	-	107.49	102.53	2744.68	1724.86	788.12	1144.29	8.1687	8.1079	10.795	10.3212	9.5698	9.9193	4.22	0	up	up	3.04	0	up	up	0.333333	0	5.66667	2.33333	4.33333	1.33333	2.66667	0	0.0130859	0.00265354	0.0060274	0.00288534	0.00387821	MoxY	---NA---	oxidoreductase activity		ref|XP_007391890.1| hypothetical protein PHACADRAFT_249749 [Phan... 717 0.0	MoxY
minus.g4805	unitig122	3351612	3352428	816	-	95.54	23.66	19687.2	12005	2159.35	1238.82	9.0481	8.7385	13.2775	12.7359	11.0069	10.5145	7.62	0	up	up	4.5	0	up	up	0	0	8	8.33333	7.33333	5.66667	2	0	0.148616	0.152238	0.111488	0.0609805	0.0188721	Putative beta-etherase (Beta-aryl ether cleaving enzyme) protein	---NA---	molecular_function		gb|KIP06681.1| hypothetical protein PHLGIDRAFT_90540 [Phlebiopsi... 263 5e-84	Putative beta-etherase (Beta-aryl ether cleaving enzyme) protein
minus.g5025	unitig16	361634	362808	1174	-	334.41	481.09	2032.74	1790.75	972.32	744.1	9.0215	9.2857	10.5878	10.463	9.8842	9.6446	2.17	0	up	up	1.03	0	up		0	0	2.66667	4.66667	6.33333	4.66667	8.33333	0	0.0120384	0.0167441	0.0409197	0.0251737	0.104569	Epoxide hydrolase	alpha beta-hydrolase	molecular_function		gb|ABY61081.1| epoxide hydrolase [Phanerochaete chrysosporium] 310 6e-100	Epoxide hydrolase
minus.g5033	unitig16	387831	388574	743	-	155.26	244.49	3150.14	2652.76	1496.56	1152.39	8.659	8.8938	11.0868	10.9127	10.3524	10.1084	3.73	0	up	up	2.61	0	up	up	0	0	0	3.33333	2	0.333333	0	0	0	0.00513549	0.00191379	6.80325e-05	0	Unknown	hypothetical protein PHACADRAFT_258863			gb|KIP09465.1| hypothetical protein PHLGIDRAFT_18640 [Phlebiopsi... 265 1e-86
minus.g5133	unitig16	668714	669778	1064	-	11.94	15.77	1546.06	1716.31	525.86	355.25	6.923	6.8543	9.9258	10.0362	8.8492	8.4878	6.01	0	up	up	4.15	0	up	up	0	0	2	2	2	2	1.66667	0	0.00728427	0.00340374	0.002472	0.00364549	0.00655428	Unknown	hypothetical protein HETIRDRAFT_99716	cellular_component		ref|XP_009541271.1| hypothetical protein HETIRDRAFT_99716 [Heter... 286 8e-95
minus.g5153	unitig16	718346	719662	1316	-	274.69	260.26	2054.59	1952.49	2019.18	2167.74	9.0609	9.0113	10.7048	10.6556	10.6881	10.7573	2.86	0	up	up	2.92	0	up	up	0	0	12.3333	15.3333	19.6667	18.3333	16.3333	0	0.0502721	0.118746	0.265782	0.328612	0.374524	Diphosphomevalonate decarboxylase	Diphosphomevalonate decarboxylase	sulfur compound metabolic process;cofactor metabolic process;lipid metabolic process;lyase activity;ion binding;cytosol;biosynthetic process		gb|EMD33647.1| hypothetical protein CERSUDRAFT_117755 [Ceriporio... 672 0.0	Diphosphomevalonate decarboxylase
minus.g5229	unitig19	135890	137240	1350	-	11.94	39.43	463.48	472.08	370.56	240.07	6.3317	6.5746	8.4322	8.4514	8.2145	7.8058	3.69	0	up	up	3.09	0	up	up	0	0	5	5	6.33333	6.33333	5	0	0.0212821	0.0122412	0.0278997	0.0372853	0.0406374	lactam utilization lamb	lactam utilization lamb	carbohydrate metabolic process;molecular_function		ref|XP_008044590.1| lactam utilization protein lamb [Trametes ve... 383 5e-131	Lactam utilization protein LamB
minus.g5336	unitig22	42865	45363	2498	-	501.61	544.18	1094.19	1289.87	976.1	1185.99	9.3144	9.3753	9.9846	10.139	9.8795	10.0599	1.17	0	up		1.03	0	up		0	0	3.33333	3	5.33333	7.33333	3	0	0.00761118	0.00643759	0.0139529	0.0225023	0.0144916	Fatty acid activator Faa4	---NA---	biological_process molecular_function		gb|KIP05961.1| hypothetical protein PHLGIDRAFT_107548 [Phlebiops... 1153 0.0	Fatty acid activator Faa4
minus.g5486	unitig22	552810	554345	1535	-	2149.76	2571.07	5902.33	5671.77	6559.36	8533.31	11.5452	11.6867	12.4145	12.3775	12.5136	12.7657	1.27	0	up		1.65	0	up		0	0.333333	17.6667	19	20.3333	17.3333	18	0.0105122	0.780381	0.539759	0.73622	0.648796	0.577656	NAD-malate dehydrogenase	NAD-malate dehydrogenase	small molecule metabolic process;carbohydrate metabolic process;generation of precursor metabolites and energy;oxidoreductase activity		ref|XP_007399050.1| hypothetical protein PHACADRAFT_261305 [Phan... 538 0.0	Malate dehydrogenase
minus.g5610	unitig23	109210	110768	1558	-	83.6	118.3	986.34	996.64	710.6	634.19	7.672	7.8218	9.5626	9.5733	9.245	9.1374	3.15	0	up	up	2.6	0	up	up	0	0	5.66667	0.666667	2	0.333333	0	0	0.0703233	0.00178116	0.00489858	0	0	Unknown	hypothetical protein SERLADRAFT_449918			gb|KIP10245.1| hypothetical protein PHLGIDRAFT_18385 [Phlebiopsi... 437 9e-149
minus.g5740	unitig23	502543	510025	7482	-	262.75	331.24	2944	3295.12	1161.11	1223.84	9.025	9.1606	11.0563	11.1707	10.1626	10.2105	3.32	0	up	up	1.94	0	up		0	0	15.6667	21.3333	18.3333	12	5.33333	0	0.065707	0.111518	0.0862128	0.0280574	0.00900758	Unknown	---NA---	biological_process molecular_function		ref|XP_007401399.1| hypothetical protein PHACADRAFT_264815 [Phan... 995 0.0
minus.g5779	unitig23	629125	630888	1763	-	83.6	102.53	2452.54	1123.57	334.1	345.74	7.6265	7.6953	10.4794	9.6702	8.5298	8.5595	4.04	0	up	up	1.72	0	up		0	0	4.66667	5	5.66667	4.66667	4.33333	0	0.033194	0.0222896	0.0204342	0.0224026	0.0121405	FMN dependent dehydrogenase, putative	---NA---	oxidoreductase activity ion binding		gb|KIP02707.1| hypothetical protein PHLGIDRAFT_32097 [Phlebiopsi... 597 0.0	FMN dependent dehydrogenase, putative
minus.g5844	unitig23	825068	827498	2430	-	191.09	347.02	1290.09	1152.67	926.67	704.43	8.4289	8.835	10.0007	9.8915	9.6835	9.4297	2.09	0	up	up	1.52	0	up		1	0.333333	5.33333	5	5.66667	5.33333	5	0.0115806	0.022058	0.0324189	0.0358034	0.0530067	0.0432535	Unknown	---NA---			gb|EMD39663.1| hypothetical protein CERSUDRAFT_111969 [Ceriporio... 736 0.0
minus.g590	unitig0	1809001	1811473	2472	-	95.54	134.07	415.01	317.76	262.26	268.41	7.2098	7.4187	8.3951	8.1431	7.9666	7.9877	1.58	0	up		1.13	0.01	up		0	0	1.33333	2	2	1.66667	0.333333	0	0.00263901	0.0028169	0.00346245	0.00398898	0.000396487	Serine/threonine-protein phosphatase 5	phosphatase 5	nucleus;cytoplasm;phosphatase activity;cellular protein modification process		ref|XP_007397193.1| hypothetical protein PHACADRAFT_58827 [Phane... 902 0.0	Serine/threonine-protein phosphatase 5
minus.g6436	unitig38	155228	156874	1646	-	549.38	709.8	2621.82	1963.61	1832.28	1533.15	9.6729	9.8637	11.0323	10.7541	10.6889	10.5234	1.82	0	up		1.38	0	up		0	0	14	17.3333	18	18	20.3333	0	0.184484	0.315999	0.544467	0.53308	1.11499	3-isopropylmalate dehydrogenase	3-isopropylmalate dehydrogenase	cytoplasm;oxidoreductase activity;ion binding;cellular amino acid metabolic process;biosynthetic process		gb|KIP12745.1| hypothetical protein PHLGIDRAFT_81226 [Phlebiopsi... 649 0.0	Os03g0655700 protein
minus.g6664	unitig38	838158	840472	2314	-	310.52	323.36	2688.71	1901.71	692.24	609.7	8.9036	8.9218	10.8296	10.48	9.5287	9.418	2.8	0	up	up	1	0.01	up		0	1.33333	5	6.33333	6.33333	5.66667	6	0.040633	0.0344494	0.027509	0.0268019	0.0284778	0.0427145	Lysophospholipase Plb1	---NA---	catabolic process lipid metabolic process molecular_function		gb|KIP06142.1| hypothetical protein PHLGIDRAFT_468918 [Phlebiops... 628 0.0	Lysophospholipase Plb1
minus.g6679	unitig38	876560	878369	1809	-	1492.89	1656.21	8988.99	5089.59	3968.14	7883.74	11.158	11.2341	12.7425	12.1941	11.9656	12.6131	2.08	0	up	up	1.84	0	up		0.333333	2.33333	33.3333	32	32.3333	26.6667	23.3333	0.0778832	1.29306	1.06705	1.01581	0.555828	0.478474	Protein disulfide-isomerase A3	---NA---	homeostatic process endoplasmic reticulum isomerase activity		emb|CDO75582.1| hypothetical protein BN946_scf184858.g22 [Tramet... 743 0.0	Protein disulfide-isomerase A3
minus.g6929	unitig55	40722	41634	912	-	167.2	118.3	12758.9	9993.76	3076.3	1996.69	9.3686	9.2151	12.848	12.5878	11.4026	11.0038	6.13	0	up	up	4	0	up	up	1	0	9.66667	13.6667	13.3333	10.3333	11.6667	0	0.323592	0.633405	0.665567	0.724784	0.701112	Carboxymethylenebutenolidase	---NA---	molecular_function		ref|XP_007400812.1| hypothetical protein PHACADRAFT_263879 [Phan... 342 4e-115	Carboxymethylenebutenolidase
minus.g7072	unitig59	105849	110778	4929	-	119.43	149.85	4881.86	3428.9	2949.09	3110.82	8.8907	8.9529	11.6959	11.3385	11.1895	11.242	4.77	0	up	up	4.32	0	up	up	0.333333	0	5.33333	5.66667	5.33333	5.33333	3.66667	0	0.0153179	0.0179472	0.0235696	0.0260141	0.0106654	Unknown	---NA---	oxidoreductase activity		ref|XP_012180674.1| predicted protein [Fibroporia radiculosa] 625 0.0
minus.g7088	unitig59	144544	145220	676	-	11.94	23.66	212.28	151.18	681.97	548.16	6.2126	6.2695	7.6284	7.3254	8.772	8.5483	2.77	0	up	up	4.51	0	up	up	0	0	0.333333	0	2	3.33333	3	0	0.000189244	0	0.00440448	0.0228497	0.00582581	LCCL domain-containing protein	---NA---			gb|KIK70835.1| hypothetical protein GYMLUDRAFT_52036 [Gymnopus l... 162 2e-46	LCCL domain-containing protein
minus.g7104	unitig59	188297	191680	3383	-	370.24	552.07	1260.06	1090.77	1363.68	2234.74	9.1723	9.4664	10.1814	10.0485	10.2554	10.7328	1.3	0	up		1.9	0	up		0	0	8	4.66667	7	5.66667	6	0	0.0305168	0.0135158	0.020099	0.0253957	0.0155112	Neutral ceramidase	---NA---			gb|KIP08704.1| hypothetical protein PHLGIDRAFT_29473 [Phlebiopsi... 1196 0.0	Neutral ceramidase
minus.g7120	unitig59	223964	225153	1189	-	47.77	118.3	3072.33	1909.7	540.72	456.66	7.6355	7.983	10.8203	10.3219	9.0999	8.9502	4.62	0	up	up	2.35	0	up	up	0.333333	0	3	3.66667	4.66667	4.66667	3.66667	0	0.0150215	0.0199566	0.0246155	0.0308028	0.00994687	Altered inheritance of mitochondria protein 6	---NA---	lipid metabolic process molecular_function		ref|XP_007390597.1| hypothetical protein PHACADRAFT_247599 [Phan... 457 2e-158	Altered inheritance of mitochondria protein 6
minus.g7177	unitig59	370660	372864	2204	-	107.49	94.64	587.71	408.47	213.91	241.08	7.3036	7.1974	8.7454	8.3931	7.7987	7.9047	2.23	0	up	up	1.12	0.02	up		0	0	0.666667	2.33333	1.33333	1.33333	0.333333	0	0.00137167	0.00429982	0.00158427	0.00270304	0.000451928	Cytochrome b2, mitochondrial	---NA---	oxidoreductase activity ion binding		gb|KII93260.1| hypothetical protein PLICRDRAFT_151828 [Plicaturo... 710 0.0	Cytochrome b2, mitochondrial
minus.g7310	unitig59	724470	726105	1635	-	35.83	55.21	190.44	145.76	120.46	152.42	6.0995	6.284	7.2755	7.0284	6.8566	7.0696	1.71	0	up		1.42	0.02	up		0	0	6.33333	5	7	6	7.33333	0	0.0120754	0.00795581	0.0146432	0.0198315	0.0263227	UPF0160 protein MYG1, mitochondrial	---NA---			ref|XP_008031861.1| GAMM1 protein [Trametes versicolor FP-101664... 538 0.0	UPF0160 protein MYG1, mitochondrial
minus.g7323	unitig59	755718	757448	1730	-	47.77	70.98	642.31	709.11	209.59	163.15	6.8151	6.9658	8.8085	8.9096	7.7433	7.5256	3.32	0	up	up	1.48	0	up		0	0.333333	2	4.66667	5	3.66667	3	0.00218738	0.0021911	0.00554839	0.0144019	0.00748562	0.00508112	Peroxisomal 3-ketoacyl-coA thiolase (Kat1), putative	---NA---	transferase activity, transferring acyl groups		gb|KIP11986.1| hypothetical protein PHLGIDRAFT_27604 [Phlebiopsi... 632 0.0	Peroxisomal 3-ketoacyl-coA thiolase (Kat1), putative
minus.g7326	unitig59	759260	760751	1491	-	668.81	820.22	2150.15	1685.78	2472.12	2900.71	9.923	10.0763	10.916	10.6909	11.0483	11.2025	1.33	0	up		1.81	0	up		0	0.333333	9	9.33333	12.3333	11.6667	12.3333	0.0119538	0.0670979	0.061083	0.110563	0.118719	0.163473	Carboxymethylenebutenolidase	---NA---	molecular_function		gb|KDQ63703.1| hypothetical protein JAAARDRAFT_29725 [Jaapia arg... 497 3e-175	Carboxymethylenebutenolidase
minus.g733	unitig0	2265942	2267283	1341	-	370.24	488.98	3038.2	3294.55	1650.51	1260.89	9.3712	9.5554	11.1618	11.2429	10.5734	10.3272	2.82	0	up	up	1.71	0	up		0	0	13.6667	14.6667	19.3333	13.6667	16	0	0.0921325	0.122619	0.202516	0.197111	0.25247	Zinc-binding oxidoreductase ToxD	TOXD [Bipolaris zeicola]	oxidoreductase activity;ion binding		ref|XP_012177528.1| predicted protein [Fibroporia radiculosa] 486 2e-168	Zinc-binding oxidoreductase ToxD
minus.g7354	unitig59	813592	815082	1490	-	668.81	749.24	5861.38	3008.45	4953.15	6974.25	10.3253	10.3948	12.1512	11.516	11.9864	12.3245	2.56	0	up	up	2.97	0	up	up	0	0	15	16	15.3333	15	15	0	1.13087	1.03333	1.04089	1.38934	1.56915	Probable NAD(P)H-dependent D-xylose reductase xyl1	---NA---	oxidoreductase activity		gb|KIP11677.1| hypothetical protein PHLGIDRAFT_99086 [Phlebiopsi... 506 1e-177	Probable NAD(P)H-dependent D-xylose reductase xyl1
minus.g7398	unitig59	943409	946014	2605	-	107.49	141.96	715.35	519.71	417.56	499.17	7.5857	7.7375	9.1184	8.8112	8.607	8.7733	2.2	0	up	up	1.78	0	up		0	0	0.333333	1	2	1	0.333333	0	0.000182486	0.00233988	0.00230283	0.00169524	0.000548022	4-coumarate:coenzyme A ligase	---NA---	biological_process molecular_function		ref|XP_007390705.1| hypothetical protein PHACADRAFT_247774 [Phan... 815 0.0	4-coumarate:coenzyme A ligase
minus.g7450	unitig59	1068599	1070995	2396	-	394.12	457.43	1399.3	1223.41	1308.85	1244.9	9.1524	9.258	10.2327	10.1059	10.1694	10.1222	1.59	0	up		1.55	0	up		0	0	1.66667	2.66667	3.33333	3.33333	1.66667	0	0.00231068	0.00349902	0.00591411	0.00688268	0.00203236	Transcription factor	recombination signal binding for immunoglobulin kappa j region-like	nucleus;DNA binding;nucleic acid binding transcription factor activity;cellular nitrogen compound metabolic process;biosynthetic process		ref|XP_007390656.1| hypothetical protein PHACADRAFT_190379 [Phan... 793 0.0	Transcription factor
minus.g7709	unitig59	1732288	1732894	606	-	35.83	63.09	251.87	237.89	294.67	185.22	6.4049	6.6352	7.7259	7.6731	7.8765	7.4422	2.1	0	up	up	2.07	0	up	up	0	0	1.33333	0.333333	0.666667	2	0.666667	0	0.00098693	0.000287311	0.000645775	0.00243721	0.00114734	NAD(P)H-dependent FMN reductase LOT6	---NA---	oxidoreductase activity		gb|KIP11366.1| hypothetical protein PHLGIDRAFT_472476 [Phlebiops... 254 5e-82	NAD(P)H-dependent FMN reductase LOT6
minus.g7770	unitig59	1914296	1917337	3041	-	3069.37	4053.77	10330.3	9455.79	9111.42	13830.1	12.1207	12.3403	13.1675	13.0844	13.0498	13.4477	1.44	0	up		1.65	0	up		0.333333	11.3333	41.6667	46.6667	46.3333	45.6667	36.6667	0.361357	0.360824	0.628027	0.635316	0.877945	0.489653	Elongation factor 2	---NA---	GTPase activity ion binding		ref|XP_007390779.1| hypothetical protein PHACADRAFT_247908 [Phan... 1631 0.0	Elongation factor 2
minus.g7795	unitig59	1990956	1992546	1590	-	35.83	55.21	7098.22	6405.69	6144.78	4425.15	8.9361	8.9604	12.2107	12.1052	12.0626	11.7323	6.73	0	up	up	6.38	0	up	up	0	0	8	10	11.3333	9.66667	7.66667	0	0.0479279	0.0705976	0.112137	0.0848058	0.0460239	ACC oxidase 1	---NA---	oxidoreductase activity ion binding		gb|KIP02802.1| hypothetical protein PHLGIDRAFT_130532 [Phlebiops... 491 3e-170	ACC oxidase 1
minus.g7797	unitig59	1997606	1998311	705	-	23.89	55.21	909.89	664.33	186.09	136.23	6.511	6.769	9.1388	8.8149	7.5992	7.3313	3.97	0	up	up	1.73	0	up		0	0	9	8.66667	9.33333	7.66667	5.33333	0	0.059456	0.0490198	0.0443563	0.0216328	0.0258331	Unknown	---NA---			ref|XP_002475177.1| predicted protein [Postia placenta Mad-698-R] 288 4e-94
minus.g7804	unitig59	2010175	2011635	1460	-	47.77	63.09	777.47	926.75	629.31	378.53	7.1835	7.2445	9.1936	9.3697	8.9869	8.5084	3.68	0	up	up	2.94	0	up	up	0	0	2	3.33333	4.66667	4.66667	5.33333	0	0.012701	0.0250821	0.0409154	0.0426726	0.0566611	YtbE (Aldo/keto reductase YtbE)	---NA---	oxidoreductase activity		gb|KIP05271.1| hypothetical protein PHLGIDRAFT_128998 [Phlebiops... 416 4e-142	YtbE (Aldo/keto reductase YtbE)
minus.g7805	unitig59	2012163	2014859	2696	-	83.6	94.64	780.2	810.37	413.5	335.01	7.4063	7.4387	9.1814	9.2199	8.572	8.3799	3.04	0	up	up	1.96	0	up		0	0	5.33333	6.33333	7.66667	6.33333	7	0	0.0249485	0.0460674	0.0479599	0.0382347	0.0414926	YtbE (Aldo/keto reductase YtbE)	---NA---	oxidoreductase activity		ref|XP_007402532.1| hypothetical protein PHACADRAFT_265986 [Phan... 390 7e-132	YtbE (Aldo/keto reductase YtbE)
minus.g7830	unitig59	2067523	2069877	2354	-	59.72	70.98	4986.3	2605.12	3743.15	5304.68	8.6897	8.6881	11.7216	11.073	11.4303	11.7856	5.46	0	up	up	5.71	0	up	up	0.333333	4.66667	9	10.3333	11.6667	10	11	1.10894	0.204424	0.368263	0.567176	0.818501	1.14334	Carotenoid ester lipase	---NA---			ref|XP_007390916.1| hypothetical protein PHACADRAFT_248163 [Phan... 748 0.0	Carotenoid ester lipase
minus.g7841	unitig59	2093085	2093824	739	-	203.03	252.37	1356.98	1197.16	575.83	393.51	8.3174	8.4581	9.9576	9.8333	9.1377	8.8014	2.41	0	up	up	1.04	0.01	up		0	0	1.33333	2	3	2.33333	1.33333	0	0.00251234	0.00374499	0.00998779	0.00677122	0.00212544	Unknown	---NA---	oxidoreductase activity homeostatic process		ref|XP_012183072.1| predicted protein [Fibroporia radiculosa] 175 7e-53
minus.g7899	unitig59	2241634	2243682	2048	-	1062.94	1309.19	10076.4	5391.66	5491.43	8186.16	10.9284	11.0702	12.864	12.2565	12.2737	12.6578	2.62	0	up	up	2.45	0	up	up	0	1	17	14.6667	11.6667	15	9.66667	0.00815709	0.124167	0.113948	0.0849945	0.0415101	0.0525146	Calnexin	---NA---	ion binding endoplasmic reticulum unfolded protein binding protein folding		ref|XP_008032670.1| Calreticulin-domain-containing protein [Tram... 850 0.0	Calnexin
minus.g8232	unitig6	218907	220931	2024	-	1122.65	1419.61	10054.5	5271.86	2832.68	3456.76	10.7824	10.9568	12.7519	12.1098	11.5334	11.7132	2.52	0	up	up	1.27	0	up		0	1.33333	24.3333	20.3333	18.6667	15.3333	15.3333	0.0123612	1.18918	0.39454	0.252235	0.215642	0.248438	Aldehyde dehydrogenase	---NA---	oxidoreductase activity		gb|KIP05757.1| hypothetical protein PHLGIDRAFT_91685 [Phlebiopsi... 850 0.0	Aldehyde dehydrogenase
minus.g8233	unitig6	222192	224438	2246	-	322.46	481.09	5700.29	4565.31	2224.45	1592.66	9.4879	9.7295	11.911	11.6848	10.9841	10.6781	3.57	0	up	up	2.17	0	up	up	0	0	17.6667	13.6667	11	13.3333	13	0	0.352047	0.0794741	0.0505354	0.124889	0.127069	Retinal dehydrogenase 1	---NA---	oxidoreductase activity		ref|XP_007389788.1| hypothetical protein PHACADRAFT_246179 [Phan... 816 0.0	Retinal dehydrogenase 1
minus.g8330	unitig61	37356	38650	1294	-	59.72	39.43	541.97	872.56	340.31	82.79	6.8738	6.6226	8.6163	9.1035	8.1628	6.9475	3.47	0	up	up	1.84	0.02	up		0	0	5.33333	6	5.66667	5.66667	4.33333	0	0.0292553	0.0317753	0.0240681	0.0252225	0.0244537	Related to NAD(P)H-dependent oxidoreductase	---NA---	oxidoreductase activity		ref|XP_007393011.1| hypothetical protein PHACADRAFT_251428 [Phan... 509 2e-178	Related to NAD(P)H-dependent oxidoreductase
minus.g8361	unitig61	121558	122755	1197	-	334.41	536.3	4389.04	2598.85	2187.17	2299.52	9.4471	9.7499	11.6114	11.0936	10.9294	10.9768	2.9	0	up	up	2.28	0	up	up	0	0	8.33333	9.33333	11	10.6667	10.3333	0	0.141475	0.222554	0.257168	0.244443	0.266864	GCY protein	---NA---	oxidoreductase activity		gb|KIP04495.1| hypothetical protein PHLGIDRAFT_109503 [Phlebiops... 473 4e-165	GCY protein
minus.g8467	unitig61	448965	450544	1579	-	11.94	15.77	1718.07	2017.81	1484.67	1112.11	7.4347	7.369	10.2396	10.4044	10.0926	9.8071	6.13	0	up	up	5.61	0	up	up	0	0	7	9	9	6.66667	7.66667	0	0.0363167	0.0518649	0.0759207	0.0676031	0.094409	Homoserine acetyltransferase	---NA---	transferase activity, transferring acyl groups sulfur compound metabolic process cytoplasm cellular amino acid metabolic process biosynthetic process		ref|XP_008034146.1| homoserine O-acetyltransferase [Trametes ver... 483 2e-167	Homoserine acetyltransferase
minus.g8549	unitig61	689004	691555	2551	-	35.83	15.77	793.17	654.63	418.1	383.79	6.8514	6.5362	9.0984	8.9059	8.4685	8.3875	4.47	0	up	up	3.63	0	up	up	0	0	10.3333	8.66667	8	7.33333	8	0	0.118683	0.0736682	0.0759422	0.0911963	0.120419	Formamidase	---NA---	hydrolase activity, acting on carbon-nitrogen (but not peptide) bonds		gb|KLO17227.1| Acetamidase/Formamidase [Schizopora paradoxa] 785 0.0	Formamidase
minus.g8594	unitig61	824559	826218	1659	-	71.66	102.53	1864.15	1618.18	275.76	541.68	7.5985	7.7352	10.2096	10.0632	8.3965	8.9896	4.08	0	up	up	2.05	0	up	up	0	0	2	2.66667	3	2.33333	0.666667	0	0.00976711	0.0178787	0.0129221	0.00847044	0.00209027	Aldose-1 epimerase	---NA---	carbohydrate metabolic process isomerase activity		ref|XP_007393766.1| hypothetical protein PHACADRAFT_252787 [Phan... 664 0.0	Galactose mutarotase
minus.g8600	unitig61	843864	846233	2369	-	0	23.66	6076.39	2554.06	2599.87	2424.61	8.0291	8.0997	11.8028	10.906	10.9237	10.8543	7.08	0	up	up	6.33	0	up	up	0	0	0	3.66667	5	7.33333	8.66667	0	0	0.0106856	0.0248804	0.152977	0.160865	Oxalate decarboxylase	---NA---	small molecule metabolic process molecular_function		gb|KIP11049.1| hypothetical protein PHLGIDRAFT_173784 [Phlebiops... 658 0.0	Oxalate decarboxylase
minus.g8775	unitig68	400602	402743	2141	-	322.46	457.43	1926.26	2237.16	1065.23	796.33	9.0293	9.2763	10.5559	10.7043	9.9922	9.7304	2.35	0	up	up	1.2	0	up		0	0	7.66667	8	8	5.66667	5	0	0.0615838	0.0621968	0.0485026	0.0211027	0.0261595	Carboxypeptidase Y homolog A	---NA---	peptidase activity		gb|KIP06689.1| hypothetical protein PHLGIDRAFT_128117 [Phlebiops... 755 0.0	Carboxypeptidase Y homolog A
minus.g8802	unitig68	475131	475941	810	-	143.32	181.39	5363.09	6276.77	4562.87	3617.69	9.2428	9.3113	11.915	12.0752	11.753	11.5245	5	0	up	up	4.5	0	up	up	0.333333	0.333333	7.33333	11.6667	15.6667	13.3333	15	0.00222013	0.0466913	0.211797	0.325971	0.635639	0.600696	Glutathione transferase	---NA---	molecular_function		gb|KIP06681.1| hypothetical protein PHLGIDRAFT_90540 [Phlebiopsi... 293 4e-96	Lignin degradation protein
minus.g8857	unitig68	659784	661401	1617	-	11.94	23.66	208.19	176.28	75.62	69.63	5.4507	5.5731	7.1947	7.0349	6.2577	6.1868	3	0	up	up	1.62	0.04	up		0	0	1	1.66667	3	2.33333	2	0	0.000657695	0.00177562	0.00443921	0.00317576	0.00338108	Precorrin 3B synthase CobZ	---NA---	oxidoreductase activity		ref|XP_008045589.1| FAD/NAD-P-binding domain-containing protein ... 696 0.0	Precorrin 3B synthase CobZ
minus.g9057	unitig68	1268907	1270351	1444	-	203.03	386.45	4822.48	7987.08	1627.28	590.87	9.0541	9.42	11.6492	12.1799	10.5823	9.7143	4.17	0	up	up	1.77	0	up		0.666667	0	3.33333	4	3.66667	1.33333	2	0	0.0245094	0.01639	0.00683406	0.00365278	0.00322015	Thiazole biosynthetic enzyme	---NA---	small molecule metabolic process sulfur compound metabolic process oxidoreductase activity cellular nitrogen compound metabolic process biosynthetic process response to stress		ref|XP_007399642.1| hypothetical protein PHACADRAFT_177254 [Phan... 582 0.0	Thiazole biosynthetic enzyme
minus.g9169	unitig7	95967	98683	2716	-	644.93	725.58	1387.7	1424.79	1528.7	2030.09	9.7123	9.803	10.3662	10.3905	10.4558	10.7246	1.01	0	up		1.35	0	up		0	0	3.33333	5	5.33333	3.66667	2.33333	0	0.00733021	0.0105212	0.0101952	0.00872073	0.00335782	Protein transport protein SEC23	---NA---	vesicle-mediated transport ion binding cytoplasmic, membrane-bounded vesicle protein complex		gb|KIP01777.1| hypothetical protein PHLGIDRAFT_96685 [Phlebiopsi... 1525 0.0	Protein transport protein SEC23
minus.g9189	unitig7	138054	139518	1464	-	203.03	181.39	518.08	342.01	372.45	438.04	7.9682	7.8731	8.7766	8.3922	8.4695	8.6192	1.13	0.01	up		1.05	0.02	up		0	0	2	2	2	1.33333	0.333333	0	0.00288663	0.00655306	0.00443431	0.00514055	0.000929418	Metallophosphoesterase (Precursor)	---NA---	molecular_function		gb|KIP07649.1| hypothetical protein PHLGIDRAFT_105415 [Phlebiops... 572 0.0	Metallophosphoesterase (Precursor)
minus.g9190	unitig7	140119	140819	700	-	95.54	102.53	700.33	1223.69	432.68	191.29	7.4775	7.4864	9.0742	9.6374	8.6134	7.8961	3.08	0	up	up	1.52	0.02	up		0	0	7.33333	9	10.6667	8.66667	7	0	0.0474934	0.073556	0.0991677	0.0913328	0.034494	Glutathione peroxidase	---NA---	sulfur compound metabolic process oxidoreductase activity cellular nitrogen compound metabolic process response to stress		gb|AAY87888.1| glutathione peroxidase [Taiwanofungus camphoratus] 281 9e-94	Glutathione peroxidase
minus.g9219	unitig7	250746	253458	2712	-	35.83	39.43	460.75	365.4	149.63	176.31	6.4167	6.3932	8.3239	8.0947	7.2604	7.4065	3.22	0	up	up	1.9	0	up		0	0	1	2	1.66667	0.666667	0.666667	0	0.000679398	0.00234496	0.00293993	0.000306951	9.85395e-05	MoxY	---NA---	oxidoreductase activity		gb|KIP12732.1| hypothetical protein PHLGIDRAFT_123818 [Phlebiops... 838 0.0	MoxY
minus.g9239	unitig7	303999	304807	808	-	23.89	31.55	2909.87	2764.57	4100.75	1599.95	8.0737	8.0482	10.997	10.9452	11.3513	10.4055	5.92	0	up	up	5.93	0	up	up	0	0	1	3	3.66667	3.66667	3.66667	0	0.003645	0.0131957	0.0605718	0.0343029	0.0587158	Unknown	---NA---
minus.g927	unitig0	2850803	2852891	2088	-	286.63	354.9	47713.5	34291.6	31965.2	36780.5	11.4463	11.4848	14.9175	14.5777	14.5067	14.649	6.83	0	up	up	6.58	0	up	up	0	0	3.66667	3.33333	3.33333	3	2.66667	0	0.136568	0.188407	0.219537	0.210599	0.207097	Tripeptidyl peptidase SED3	family S53 protease	peptidase activity		gb|KIP08461.1| hypothetical protein PHLGIDRAFT_508562 [Phlebiops... 806 0.0	Tripeptidyl peptidase SED3
minus.g9375	unitig70	338404	339156	752	-	1636.2	1703.53	6372.63	3340.48	4630.39	5025.13	11.113	11.1432	12.3246	11.7168	12.0181	12.0956	1.5	0	up		1.49	0	up		0	0.333333	7.33333	8	8	7	7.66667	0.0275681	0.277333	0.273933	0.353712	0.55752	0.526732	Peroxisomal matrix protein	---NA---	oxidoreductase activity		gb|KIP02753.1| hypothetical protein PHLGIDRAFT_95619 [Phlebiopsi... 267 7e-88	Peroxisomal matrix protein
minus.g9537	unitig70	839474	841479	2005	-	143.32	260.26	573.37	596.44	525.05	410.31	7.8455	8.2644	8.9591	8.9968	8.8767	8.6499	1.45	0	up		1.13	0	up		0	0.666667	8	9	10	9.66667	7.33333	0.0105417	0.0297737	0.0510186	0.0768821	0.0584846	0.0470126	Metallopeptidase (Fragment)	aminoacylase 1 2	biological_process;molecular_function		gb|KDQ50969.1| hypothetical protein JAAARDRAFT_41598 [Jaapia arg... 577 0.0	Metallopeptidase (Fragment)
minus.g9548	unitig70	868763	870236	1473	-	35.83	55.21	722.18	550.52	170.16	169.63	6.6087	6.7413	8.8806	8.6062	7.4994	7.4966	3.56	0	up	up	1.68	0	up		0	0	4	4	2	2.66667	0.333333	0	0.0159205	0.0111295	0.00254632	0.00170561	0.00018144	NADP-dependent leukotriene B4 12-hydroxydehydrogenase	NAD P-binding protein	oxidoreductase activity;ion binding		ref|XP_007398033.1| hypothetical protein PHACADRAFT_259646 [Phan... 488 3e-169	NADP-dependent leukotriene B4 12-hydroxydehydrogenase
minus.g9590	unitig70	1019030	1019958	928	-	83.6	47.32	18822.3	8347.34	3426.88	16666	9.6321	9.507	13.4253	12.5796	11.7246	13.2955	6.14	0	up	up	5.76	0	up	up	0.333333	1	1.33333	3.33333	4	4	3.33333	0.503612	0.034518	0.0899288	0.149853	0.274408	0.211105	Acid protease 1 (Fragment)	acid ase	peptidase activity		ref|XP_007365188.1| acid proteinase [Dichomitus squalens LYAD-42... 343 1e-114	Acid protease 1 (Fragment)
minus.g9609	unitig70	1082227	1084849	2622	-	346.35	268.15	12761	11991.3	1259.96	1125.27	9.6467	9.4907	12.8179	12.751	10.5568	10.4623	5.28	0	up	up	1.93	0	up		0	0	8	11	8.33333	1.33333	0	0	0.0290359	0.0575505	0.0330072	0.000845499	0	phenylalanine ammonia-lyase	phenylalanine ammonia-lyase	cytoplasm;catabolic process;lyase activity;cellular amino acid metabolic process		ref|XP_007398113.1| hypothetical protein PHACADRAFT_259798 [Phan... 1011 0.0	Phenylalanine ammonia-lyase 1
minus.g9704	unitig70	1358149	1359415	1266	-	322.46	307.58	6576.05	3594.34	1476.03	4177.59	9.514	9.4719	12.0725	11.461	10.6286	11.6101	3.79	0	up	up	2.98	0	up	up	0	2.66667	8	9.33333	7.33333	9.66667	8	0.158127	0.114461	0.398091	0.292936	0.508202	0.498081	Putative 6-phosphogluconolactonase (Pgl)	isomerase	molecular_function		ref|XP_007397930.1| hypothetical protein PHACADRAFT_147588 [Phan... 523 0.0	Putative 6-phosphogluconolactonase (Pgl)
minus.g9797	unitig70	1642886	1647927	5041	-	561.33	812.33	2244.35	2727.49	1382.85	1778.89	9.7105	9.992	10.8968	11.0858	10.4464	10.6773	1.81	0	up		1.16	0	up		0	0	2.33333	3.33333	3.33333	4.33333	1	0	0.00362192	0.00540409	0.00771794	0.00810281	0.00123768	eukaryotic initiation factor 4f subunit p130	eukaryotic initiation factor 4f subunit p130	RNA binding		ref|XP_007398072.1| hypothetical protein PHACADRAFT_259721 [Phan... 1513 0.0
minus.g9813	unitig70	1684374	1686734	2360	-	35.83	86.75	1057.33	790.41	1157.33	2661.85	7.5992	7.8586	9.7497	9.4723	9.8381	10.686	3.54	0	up	up	4.55	0	up	up	0	0	0	2.33333	2.33333	4	4.66667	0	0	0.00305193	0.00514664	0.0146834	0.0233596	Glutamyl-tRNA(Gln) amidotransferase subunit A	amidase signature enzyme	ligase activity		ref|XP_007401805.1| hypothetical protein PHACADRAFT_201444 [Phan... 821 0.0	Similar to glutamyl-tRNA(Gln) amidotransferase subunit A
minus.g9843	unitig70	1774663	1776056	1393	-	83.6	118.3	1025.25	792.97	314.11	242.7	7.3848	7.5585	9.4442	9.1859	8.3072	8.0809	3.03	0	up	up	1.35	0	up		0.333333	0	10	9	8	5.33333	4	0	0.0456668	0.0322301	0.0201094	0.0132116	0.00694143	NADH flavin oxidoreductase/NADH oxidase	NADH flavin oxidoreductase NADH oxidase	oxidoreductase activity;ion binding		gb|KIP11318.1| hypothetical protein PHLGIDRAFT_21751 [Phlebiopsi... 493 1e-170	Old yellow enzyme
plus.g10010	unitig70	1965923	1968449	2526	+	119.43	78.87	3464.81	1394.27	365.16	3783.68	8.3059	8.0804	11.0805	10.1592	8.9706	11.1737	3.29	0	up		3.1	0.01	up		0	6	16	17	17	13.6667	13.3333	0.775882	0.681089	0.345258	0.407092	0.271194	0.377944	phosphoglycerate mutase	phosphoglycerate mutase	protein targeting;membrane organization;RNA binding;cytoplasm		emb|CDO72670.1| hypothetical protein BN946_scf184985.g89 [Tramet... 604 0.0	Lysosomal acid phosphatase
plus.g10175	unitig72	25719	27560	1841	+	71.66	110.41	311.94	293.23	241.19	184.81	6.8829	7.1364	8.019	7.9613	7.7793	7.5388	1.62	0	up		1.12	0.02	up		0	0	0	1.66667	2	2	1.66667	0	0	0.000844666	0.00382291	0.00221682	0.00294012	Acyl-coenzyme A:Isopenicillin N acyltransferase	acyl-6-aminopenicillanic-acid-acyltransferase			emb|CDO76742.1| hypothetical protein BN946_scf184813.g12 [Tramet... 488 4e-166	Acyl-coenzyme A:Isopenicillin N acyltransferase
plus.g10202	unitig72	111399	114070	2671	+	179.15	173.51	1557.66	1313.26	1970.56	2403.56	8.6464	8.6042	10.3392	10.1764	10.569	10.7672	2.94	0	up	up	3.55	0	up	up	0	0	2.66667	4	5.33333	5.66667	8.33333	0	0.0121966	0.0155682	0.0326004	0.0564533	0.107742	Similar to ser/Thr protein phosphatase family	hypothetical protein PHACADRAFT_260331	small molecule metabolic process;nucleobase-containing compound catabolic process;molecular_function		ref|XP_007398476.1| hypothetical protein PHACADRAFT_260331 [Phan... 997 0.0	Similar to ser/Thr protein phosphatase family
plus.g10535	unitig87	251008	252998	1990	+	382.18	244.49	1427.29	932.74	935.59	1276.68	9.0019	8.6692	10.1606	9.756	9.7589	10.0529	1.88	0	up		1.79	0	up		0	2	2.66667	1.33333	1.66667	2.33333	3	1.46116	0.0266247	0.00293889	0.009419	0.0168337	0.0332728	Phosphatidylinositol-specific phospholipase C, X region	PLC-like phosphodiesterase [Auricularia subglabra TFB-10046 SS5]	lipid metabolic process;molecular_function		ref|XP_007393606.1| hypothetical protein PHACADRAFT_90426 [Phane... 375 6e-122	Phosphatidylinositol-specific phospholipase C, X region
plus.g10720	unitig88	130790	132635	1845	+	167.2	149.85	8787.63	12811.4	2141.8	2348.3	9.3221	9.2522	12.4334	12.8349	11.0412	11.1256	5.93	0	up	up	3.7	0	up	up	0	0.333333	24.3333	27.6667	26	22	21.3333	0.00681771	0.593669	1.22679	1.31137	0.941507	0.604681	Putative O-Acetyl homoserine sulfhydrylase	O-acetylhomoserine ami	ion binding;cellular amino acid metabolic process;transferase activity, transferring alkyl or aryl (other than methyl) groups		gb|KIP04426.1| hypothetical protein PHLGIDRAFT_25617 [Phlebiopsi... 770 0.0	Putative O-Acetyl homoserine sulfhydrylase
plus.g10739	unitig88	185474	188122	2648	+	2340.85	2208.28	7672.96	7192.39	6295.49	8317.73	11.6549	11.6079	12.6947	12.6333	12.5082	12.7721	1.69	0	up		1.67	0	up		0	1.66667	7.33333	6.66667	6.33333	4.33333	3.66667	0.0731966	0.0854907	0.0460536	0.0284164	0.022409	0.01333	Extracellular metalloproteinase 1	extracellular elastinolytic metallo ase	extracellular space;ion binding;peptidase activity		ref|XP_012179484.1| predicted protein [Fibroporia radiculosa] 1087 0.0	Extracellular metalloproteinase 1
plus.g10805	unitig89	62533	63081	548	+	382.18	425.88	1338.55	1185.18	994.19	662.12	9.006	9.0833	10.1	9.9835	9.8177	9.448	1.6	0	up		1	0.01	up		0	0	3.33333	4	4	4	4	0	0.0498455	0.0598493	0.0707792	0.0750131	0.176047	60S ribosomal L30	60S ribosomal L30	structural constituent of ribosome;ribosome biogenesis;ribosome;translation		ref|XP_008038908.1| 60S ribosomal protein L30 [Trametes versicol... 218 1e-70	60S ribosomal protein L30
plus.g10872	unitig89	280271	282707	2436	+	107.49	165.62	31971.7	31452	14713	14203.8	10.5788	10.6363	14.2741	14.2568	13.4799	13.4451	7.62	0	up	up	6.5	0	up	up	0	0	6	6.66667	6.66667	5.33333	6.33333	0	0.290787	0.390454	0.230515	0.453691	0.683536	Tripeptidyl peptidase SED3	subtilisin	peptidase activity		gb|KIP02744.1| hypothetical protein PHLGIDRAFT_95659 [Phlebiopsi... 971 0.0	Tripeptidyl peptidase SED3
plus.g10894	unitig89	357096	361416	4320	+	143.32	149.85	473.72	493.76	454.56	518.81	7.7493	7.7608	8.7127	8.752	8.6745	8.7988	1.67	0	up		1.68	0	up		0	0	0.666667	1	1.66667	2.66667	1.66667	0	0.000266917	0.00129536	0.00130795	0.00273919	0.00189637	ARM repeat-containing protein	ARM repeat-containing protein	molecular_function		gb|KIP04531.1| hypothetical protein PHLGIDRAFT_191607 [Phlebiops... 1377 0.0	MMS19 nucleotide excision repair protein homolog
plus.g11212	unitig9	885283	888047	2764	+	95.54	252.37	2630.01	2998.76	1200.81	670.02	8.2727	8.7736	10.8237	10.9589	10.0515	9.5209	3.8	0	up	up	2.26	0	up	up	0.333333	0	13.3333	20.3333	20.6667	16	17	0	0.0711608	0.116375	0.130865	0.149576	0.100727	AIF-like mitochondrial oxidoreductase (Nfrl)	---NA---	oxidoreductase activity homeostatic process ion binding		gb|KIP10452.1| hypothetical protein PHLGIDRAFT_33845 [Phlebiopsi... 862 0.0	AIF-like mitochondrial oxidoreductase (Nfrl)
plus.g11361	unitig9	1305382	1310725	5343	+	549.38	623.05	1416.37	1662.96	1220.26	1592.86	9.5232	9.618	10.3345	10.486	10.1967	10.4451	1.36	0	up		1.23	0	up		0.333333	0	1	2.66667	4.33333	4.66667	3.33333	0	0.00284554	0.00341235	0.00700592	0.0102473	0.00643473	Related to cystathionine beta-lyase	---NA---	sulfur compound metabolic process cytoplasm lipid metabolic process lyase activity ion binding cellular amino acid metabolic process biosynthetic process kinase activity		ref|XP_007393116.1| hypothetical protein PHACADRAFT_251611 [Phan... 1450 0.0	Related to cystathionine beta-lyase
plus.g11441	unitig9	1522706	1524346	1640	+	107.49	7.89	25932.2	12876.1	1887.92	1958.64	9.2254	8.8376	13.6297	12.8616	10.9588	10.9916	6.46	0	up	up	3.65	0	up	up	0.333333	0	19.6667	20.3333	19	16	14.3333	0	1.6529	2.23595	1.93239	1.22885	1.08624	NAD-dependent formate dehydrogenase	NAD-dependent formate dehydrogenase	oxidoreductase activity		gb|KIP11202.1| hypothetical protein PHLGIDRAFT_100180 [Phlebiops... 654 0.0	NAD-dependent formate dehydrogenase AciA/Fdh
plus.g11492	unitig9	1648168	1649151	983	+	71.66	165.62	554.94	443.84	323.3	256.87	7.1591	7.6724	8.7466	8.5314	8.2345	8.0266	1.93	0	up		1.16	0.01	up		0	0	1	1	2	1.66667	2.33333	0	0.00621346	0.000673865	0.00476332	0.00317769	0.00413879	Zn-dependent hydrolase, glyoxylase II family	Metallo-hydrolase oxidoreductase			gb|KIP05023.1| hypothetical protein PHLGIDRAFT_120190 [Phlebiops... 372 1e-124	Zn-dependent hydrolase, glyoxylase II family
plus.g11896	unitig96	890983	892704	1721	+	2424.45	2082.09	12907.7	13126	16437	21314.2	12.0569	11.9503	13.4566	13.4726	13.6898	13.9471	2.5	0	up	up	3.03	0	up	up	0	0	0.333333	1.33333	3.33333	3.33333	3	0	0.00106391	0.00212554	0.011599	0.011949	0.00798645	hydroxymethylglutaryl- synthase	hydroxymethylglutaryl- synthase	transferase activity, transferring acyl groups;sulfur compound metabolic process;catabolic process;lipid metabolic process;cofactor metabolic process;cellular amino acid metabolic process;biosynthetic process		ref|XP_007400882.1| hypothetical protein PHACADRAFT_263982 [Phan... 841 0.0	3-hydroxy-3-methylglutaryl-coenzyme A synthase 2
plus.g12027	unitig96	1263889	1265255	1366	+	107.49	244.49	1236.17	1225.12	512.36	431.36	7.8611	8.3698	9.8216	9.813	8.9802	8.8263	2.67	0	up	up	1.31	0	up		0	0	1.66667	2.66667	2.33333	2.33333	2	0	0.00975482	0.00988061	0.0105628	0.0071116	0.0063125	FAD NAD(P)-binding domain-containing protein	FAD NAD(P)-binding domain-containing protein	oxidoreductase activity		ref|XP_007400999.1| hypothetical protein PHACADRAFT_178488 [Phan... 409 2e-137	Putative apoptosis inducing factor
plus.g12029	unitig96	1266144	1269106	2962	+	238.86	354.9	628.66	699.42	598.79	758.88	8.3978	8.6947	9.1928	9.2922	9.1481	9.369	1.11	0	up		1.14	0	up		0	0	2.66667	3.66667	2.66667	4	1.33333	0	0.00564623	0.00949873	0.00355861	0.00812946	0.00155155	Unknown	hypothetical protein PHACADRAFT_105385	transport;intracellular;molecular_function		gb|EPT01024.1| hypothetical protein FOMPIDRAFT_1162436 [Fomitops... 749 0.0
plus.g12194	unitig96	1846624	1848784	2160	+	167.2	149.85	698.29	773.29	818.1	684.39	8.0874	7.995	9.2436	9.341	9.3952	9.2249	2.17	0	up	up	2.2	0	up	up	0	0	0	1.33333	2.66667	2.33333	1.33333	0	0	0.00173748	0.00383435	0.00505868	0.00194018	Serine threonine- kinase HT1	Serine threonine- kinase HT1	ion binding;cellular protein modification process;kinase activity		ref|XP_006463010.1| hypothetical protein AGABI2DRAFT_41510 [Agar... 147 1e-36
plus.g12255	unitig96	2041694	2043423	1729	+	11.94	7.89	70.99	123.8	176.64	115.99	5.3678	5.1725	6.1516	6.6523	6.9921	6.592	2.62	0	up	up	3.18	0	up	up	0.666667	0.333333	0	0.333333	1.33333	3	6	0.00267115	0	0.000289157	0.00232754	0.00675048	0.0212467	FAD NAD(P)-binding domain-containing protein	FAD NAD(P)-binding domain-containing protein	oxidoreductase activity;ion binding		ref|XP_002476684.1| predicted protein [Postia placenta Mad-698-R] 460 1e-155	Salicylate 1-monooxygenase
plus.g12463	mod-unitig63_Pr-genome.0.50	143477	145628	2151	+	609.1	749.24	7361.02	8576.11	3844.16	3599.27	10.3108	10.4379	12.4038	12.5583	11.7726	11.7112	3.5	0	up	up	2.41	0	up	up	0	0	5.33333	8.33333	7	4	4	0	0.0329449	0.0283729	0.0296873	0.0103193	0.0125027	Aromatic amino acid aminotransferase, putative	PLP-dependent transferase	ion binding;biosynthetic process		ref|XP_007392309.1| hypothetical protein PHACADRAFT_250454 [Phan... 801 0.0	Aromatic amino acid aminotransferase, putative
plus.g12599	mod-unitig63_Pr-genome.0.50	503722	505498	1776	+	47.77	134.07	472.35	336.59	320.59	241.69	6.8368	7.4066	8.5124	8.1883	8.1427	7.8835	1.97	0	up		1.46	0.01	up		0.333333	0	7.33333	8.66667	9	11	9.66667	0	0.0975487	0.0840326	0.1079	0.162003	0.172727	NAD-aldehyde dehydrogenase	NAD-aldehyde dehydrogenase	oxidoreductase activity		ref|XP_007392166.1| hypothetical protein PHACADRAFT_250213 [Phan... 362 2e-119	Retinaldehyde dehydrogenase 2 (Fragment)
plus.g12761	mod-unitig63_Pr-genome.0.50	935389	936773	1384	+	83.6	47.32	432.08	269.27	178.8	148.78	6.8751	6.5119	8.274	7.8154	7.4374	7.2746	2.35	0	up	up	1.28	0.03	up		0	0	3.66667	3.33333	5	3.33333	3.66667	0	0.00492322	0.00371736	0.00639478	0.00562269	0.00570205	Putative TIM-barrel fold metal-dependent hydrolase	amidohydrolase 2	lyase activity;cellular amino acid metabolic process;cellular nitrogen compound metabolic process		gb|EMD40906.1| hypothetical protein CERSUDRAFT_111492 [Ceriporio... 647 0.0	Putative TIM-barrel fold metal-dependent hydrolase
plus.g12778	mod-unitig63_Pr-genome.0.50	979391	980735	1344	+	0	15.77	6045.68	2269.11	3530.32	6377.11	8.3254	8.3399	11.8923	10.9046	11.3392	11.9487	7.12	0	up	up	7.36	0	up	up	0	0	7	8.66667	10	9.66667	10.6667	0	0.0576141	0.135094	0.281705	0.700752	1.29458	extracellular GDSL-like lipase acylhydrolase	extracellular GDSL-like lipase acylhydrolase	biological_process;molecular_function		gb|KLO19535.1| extracellular GDSL-like lipase/acylhydrolase [Sch... 590 0.0	Lipolytic protein G-D-S-L family (Precursor)
plus.g12841	mod-unitig63_Pr-genome.0.50	1137786	1139133	1347	+	1695.92	2026.89	10937.1	8118.01	4589.34	4985.86	11.3291	11.4638	12.9873	12.6932	12.1565	12.2321	2.32	0	up	up	1.34	0	up		0	0	9.66667	11.3333	12	10	10	0	0.195713	0.25778	0.326193	0.184744	0.134712	glutamine synthetase	glutamine synthetase	cellular amino acid metabolic process;cell wall organization or biogenesis;biosynthetic process;ligase activity		ref|XP_002911212.1| glutamine synthetase [Coprinopsis cinerea ok... 671 0.0	Glutamate--ammonia ligase
plus.g13062	mod-unitig63_Pr-genome.0.50	1731629	1732947	1318	+	179.15	173.51	530.37	598.15	2454.56	2560.44	8.427	8.385	9.2066	9.3115	10.6715	10.7152	1.63	0	up		3.76	0	up	up	0	0	0.333333	0	2	3	0.666667	0	0.000270632	0	0.00262215	0.00962114	0.000799766	Naringenin-chalcone synthase	chalcone synthase	transferase activity, transferring acyl groups;biosynthetic process		ref|XP_007391993.1| hypothetical protein PHACADRAFT_249918 [Phan... 514 6e-178	Naringenin-chalcone synthase
plus.g13117	mod-unitig63_Pr-genome.0.50	1877362	1879121	1759	+	453.84	922.75	4614.97	3278.58	1856.59	2121.18	9.7355	10.2451	11.7158	11.3773	10.8416	10.9638	2.43	0	up	up	1.47	0	up		0	0	10.6667	10.3333	10.6667	9.66667	10.3333	0	0.099676	0.142893	0.121471	0.116164	0.0844707	PLP-dependent transferase	PLP-dependent transferase	ion binding;biosynthetic process		gb|KIP12662.1| hypothetical protein PHLGIDRAFT_113268 [Phlebiops... 737 0.0	Kynurenine--oxoglutarate transaminase
plus.g13158	mod-unitig63_Pr-genome.0.50	1979667	1981213	1546	+	465.78	552.07	1946.06	1233.96	1075.22	1382.54	9.3418	9.468	10.5975	10.1632	10.0366	10.2695	1.6	0	up		1.23	0	up		0	0	3	3	2.66667	1.66667	1	0	0.0071555	0.00698607	0.00555275	0.0030477	0.00240743	camp-dependent kinase regulatory subunit	camp-dependent kinase regulatory subunit	cellular protein modification process;protein complex;enzyme regulator activity;intracellular		ref|XP_012184143.1| predicted protein [Fibroporia radiculosa] 754 0.0	CAMP-dependent protein kinase regulatory subunit
plus.g13165	mod-unitig63_Pr-genome.0.50	1992039	1995334	3295	+	83.6	70.98	2670.96	2859.27	529.1	604.43	7.9259	7.8076	10.7077	10.7797	9.1311	9.2498	5	0	up	up	2.74	0	up	up	0	0	1.33333	3.66667	2	0.333333	0	0	0.00230729	0.00408314	0.00184465	0.000123564	0	assimilatory sulfite reductase	assimilatory sulfite reductase	oxidoreductase activity		ref|XP_007391979.1| hypothetical protein PHACADRAFT_137147 [Phan... 1454 0.0	Assimilatory sulfite reductase
plus.g13265	mod-unitig63_Pr-genome.0.50	2265977	2268577	2600	+	1110.71	1246.1	4382.21	3618.59	2871.04	3111.63	10.5985	10.6862	11.8076	11.6237	11.4068	11.4816	1.74	0	up		1.32	0	up		0.333333	1	18.3333	19.3333	19.6667	19.6667	17.6667	0.016807	0.398839	0.429933	0.436898	0.595521	0.681074	malate dehydrogenase	malate dehydrogenase	small molecule metabolic process;carbohydrate metabolic process;generation of precursor metabolites and energy;oxidoreductase activity		ref|XP_007391584.1| hypothetical protein PHACADRAFT_249153 [Phan... 593 0.0
plus.g13366	mod-unitig63_Pr-genome.0.50	2570480	2573748	3268	+	167.2	268.15	694.19	721.09	609.86	694.31	8.0996	8.4221	9.2455	9.2818	9.1245	9.246	1.62	0	up		1.51	0	up		0	0	3.33333	3.66667	3.33333	3.33333	4	0	0.00385669	0.00355368	0.00327101	0.0060543	0.00505154	WD40 repeat	WD40 repeat	molecular_function		ref|XP_007401419.1| hypothetical protein PHACADRAFT_130937 [Phan... 353 3e-109
plus.g1345	unitig11	207976	210324	2348	+	274.69	465.32	1409.54	1002.63	1536.8	2497.49	8.9602	9.3224	10.2787	9.9637	10.361	10.8368	1.62	0	up		2.35	0	up	up	0	0	5.33333	6	8	5.66667	3.66667	0	0.00846769	0.00753978	0.0136771	0.0162799	0.00647823	Acetyl-coenzyme A synthetase FacA	---NA---	small molecule metabolic process carbohydrate metabolic process generation of precursor metabolites and energy sulfur compound metabolic process catabolic process cofactor metabolic process ion binding biosynthetic process cellular nitrogen compo		ref|XP_007394971.1| hypothetical protein PHACADRAFT_254725 [Phan... 1253 0.0	Acetyl-coenzyme A synthetase FacA
plus.g1442	unitig11	498739	500495	1756	+	11.94	31.55	15780.7	14276.4	10101.6	8901.52	9.6007	9.6155	13.2841	13.1793	12.824	12.6967	8.52	0	up	up	7.86	0	up	up	0	0	0	2	2	2	2.33333	0	0	0.0284453	0.0320342	0.0594304	0.0700457	acid protease	acid protease	peptidase activity		ref|XP_007391245.1| hypothetical protein PHACADRAFT_83207 [Phane... 468 3e-159	Pepsinogen C
plus.g1677	unitig11	1218752	1220106	1354	+	3439.61	3493.81	17894	11162.4	13410.4	13682.1	12.3339	12.3447	13.787	13.3349	13.5078	13.5269	2.03	0	up	up	1.93	0	up		0	0.333333	1.66667	2.33333	3	2.33333	4.33333	0.0154263	0.00161926	0.00680712	0.00889881	0.0132185	0.0285062	2-nitro propane dioxygenase	2-nitro propane dioxygenase	oxidoreductase activity		ref|XP_007394691.1| hypothetical protein PHACADRAFT_141840 [Phan... 561 0.0	2-nitropropane dioxygenase (Nitroalkane oxidase)
plus.g1719	unitig11	1361819	1362898	1079	+	11.94	39.43	1965.85	1338.36	1007.97	754.02	7.2531	7.4002	10.3057	9.912	9.63	9.3498	5.36	0	up	up	4.47	0	up	up	0	0	3.33333	3.66667	4	4	4.33333	0	0.0272608	0.0250055	0.0235377	0.0312385	0.0327297	2,4-dihydroxyhept-2-ene-1,7-dioic acid aldolase	Phosphoenolpyruvate pyruvate domain-containing	molecular_function		gb|KIP09779.1| hypothetical protein PHLGIDRAFT_86196 [Phlebiopsi... 399 2e-136	2,4-dihydroxyhept-2-ene-1,7-dioic acid aldolase
plus.g1732	unitig11	1389752	1390991	1239	+	59.72	102.53	3860.03	1915.12	919.11	1016.16	7.9827	8.1521	11.1746	10.4492	9.7385	9.8322	4.84	0	up	up	3.3	0	up	up	0	0	12	12.6667	12.3333	13.6667	12.6667	0	0.202317	0.225384	0.295823	0.304834	0.290509	NAD(P)-binding protein	NAD P-binding	molecular_function		ref|XP_007368308.1| NAD(P)-binding protein [Dichomitus squalens ... 460 2e-158	NADPH-dependent methylglyoxal reductase GRE2
plus.g2203	unitig112	1331618	1332846	1228	+	191.09	126.19	5292.78	6079.66	1595.14	1024.46	8.9487	8.7232	11.7132	11.8593	10.5214	10.1207	5.03	0	up	up	2.95	0	up	up	0.333333	0	28.6667	28	28	26	26.3333	0	1.44586	1.54433	1.49521	0.999774	0.961335	medium-chain dehydrogenase reductase like protein	medium-chain dehydrogenase reductase like	oxidoreductase activity;ion binding		ref|XP_007393921.1| hypothetical protein PHACADRAFT_253081 [Phan... 493 2e-170	Zinc-binding oxidoreductase CipB
plus.g2206	unitig112	1337657	1338106	449	+	119.43	70.98	1498.28	1192.03	557.73	399.38	7.8358	7.5239	9.9724	9.7401	9.0036	8.7004	3.72	0	up	up	2.26	0	up	up	0	0	0.333333	1.33333	2	1	0.333333	0	0.000361134	0.00197968	0.0046429	0.00190781	0.000208177	Unknown	bola			gb|KIP09404.1| hypothetical protein PHLGIDRAFT_116355 [Phlebiops... 154 6e-46
plus.g2295	unitig112	1605172	1607371	2199	+	107.49	181.39	642.31	601.29	1290.75	1272.63	7.92	8.206	9.225	9.1644	9.8975	9.8835	1.99	0	up		3.02	0	up	up	0	0	1	2	3.33333	5.66667	5.33333	0	0.00091434	0.00320731	0.00486415	0.0207489	0.0263344	Unknown	hypothetical protein PHLGIDRAFT_130785	carbohydrate metabolic process		gb|KIP02361.1| hypothetical protein PHLGIDRAFT_130785 [Phlebiops... 770 0.0	WGS project CABT00000000 data, contig 2.14
plus.g2330	unitig112	1721662	1726809	5147	+	477.72	1088.37	4294.84	3756.65	3544.37	5801.22	10.0338	10.5949	11.7994	11.6711	11.6159	12.0947	2.26	0	up	up	2.47	0	up	up	0	0	3	5	8	7	3.66667	0	0.00757403	0.0210097	0.0204861	0.0107366	0.00846257	Unknown	hypothetical protein M408DRAFT_332229			gb|KIM23601.1| hypothetical protein M408DRAFT_332229 [Serendipit... 656 0.0
plus.g2653	unitig114	125414	127420	2006	+	71.66	55.21	2806.8	2832.17	1718.57	1329.1	8.1848	8.0449	10.9006	10.9101	10.4084	10.1598	5.25	0	up	up	4.37	0	up	up	0	0	11	13	16.6667	16.6667	18	0	0.0991096	0.197999	0.425467	0.996613	1.36569	amidase signature enzyme	amidase signature enzyme	ligase activity		ref|XP_008043646.1| amidase signature enzyme [Trametes versicolo... 813 0.0	Amidase
plus.g2729	unitig117	18542	23660	5118	+	1325.68	1435.38	3398.6	3412.07	2518.84	3794.2	10.7413	10.8038	11.5664	11.5702	11.2893	11.6709	1.28	0	up		1.17	0	up		0	0	1.33333	2.33333	1.66667	2.66667	0.666667	0	0.0016441	0.00309075	0.00310892	0.0057371	0.000463354	Two-component osmosensing histidine kinase	histidine kinase	protein complex;kinase activity;signal transducer activity		ref|XP_012183574.1| predicted protein [Fibroporia radiculosa] 1959 0.0	Two-component osmosensing histidine kinase
plus.g2806	unitig117	236033	237589	1556	+	11.94	39.43	126.28	140.91	950.17	876.29	6.3113	6.5568	7.2349	7.3256	9.1636	9.0788	1.94	0	up		4.68	0	up	up	0	0	1	1.66667	2	5.33333	2.33333	0	0.0042131	0.00211526	0.00119253	0.0163709	0.0060278	P-loop containing nucleoside triphosphate hydrolase	P-loop containing nucleoside triphosphate hydrolase	ion binding		ref|XP_007400189.1| hypothetical protein PHACADRAFT_187641 [Phan... 565 0.0	P-loop containing nucleoside triphosphate hydrolase protein
plus.g3039	unitig12	31625	33039	1414	+	71.66	86.75	2229.33	1728.86	2169.89	1876.45	8.1861	8.2116	10.6667	10.4144	10.6398	10.4951	4.42	0	up	up	4.45	0	up	up	0	0	0.666667	1.33333	2.33333	2.33333	2.66667	0	0.000629703	0.00222842	0.00425571	0.00442785	0.0077601	Clavaminate synthase	Clavaminate synthase	oxidoreductase activity		emb|CDO69472.1| hypothetical protein BN946_scf184817.g32 [Tramet... 541 0.0	2OG-Fe(II) oxygenase superfamily protein
plus.g3090	unitig12	159284	160583	1299	+	406.07	244.49	3421.13	2862.7	3214.32	3621.33	9.6095	9.2962	11.3864	11.2126	11.3253	11.4427	3.24	0	up	up	3.36	0	up	up	0	0	7	8.33333	13.3333	12.6667	13.6667	0	0.0139686	0.0352284	0.108688	0.199299	0.212688	farnesyl-diphosphate synthase	farnesyl-diphosphate synthase	lipid metabolic process;biosynthetic process		gb|KIP02772.1| hypothetical protein PHLGIDRAFT_32072 [Phlebiopsi... 627 0.0	Farnesyl pyrophosphate synthase
plus.g3160	unitig12	382330	384484	2154	+	107.49	149.85	1531.04	1973.88	1298.31	987.82	8.1829	8.3246	10.2092	10.4632	10.0482	9.7872	3.61	0	up	up	3.01	0	up	up	0.666667	0	11.6667	16	18	16.3333	17.6667	0	0.0481027	0.1046	0.150899	0.119092	0.138187	Amidase	amidase signature enzyme	ligase activity		gb|KIP10417.1| hypothetical protein PHLGIDRAFT_28512 [Phlebiopsi... 764 0.0	Amidase
plus.g3219	unitig12	540532	542743	2211	+	11.94	7.89	2280.52	1931.66	1993.52	5332.41	7.9145	7.7953	10.7181	10.5532	10.5844	11.6005	6.29	0	up	up	7.06	0	up	up	0	0	0	0	1.33333	2	2	0	0	0	0.00181662	0.00524997	0.00508844	carboxylesterase	carboxylesterase	molecular_function		ref|XP_007393351.1| hypothetical protein PHACADRAFT_251972 [Phan... 912 0.0	Acetylcholinesterase
plus.g33	unitig0	144576	145910	1334	+	71.66	149.85	615.69	581.04	353.01	354.04	7.2618	7.6827	8.9086	8.8528	8.3824	8.3851	2.29	0	up	up	1.54	0	up		0	0	9.33333	10.3333	9.66667	9.33333	9.33333	0	0.0615642	0.0733019	0.0671909	0.054112	0.0500463	2-hydroxymuconic semialdehyde hydrolase	alpha beta-hydrolase			ref|XP_007391306.1| hypothetical protein PHACADRAFT_25221 [Phane... 309 8e-101	2-hydroxymuconic semialdehyde hydrolase
plus.g3337	unitig120	220680	223526	2846	+	203.03	102.53	941.97	553.66	992.03	2612.66	8.4107	7.9855	9.6622	9.173	9.7119	10.685	2.16	0	up	up	3.36	0	up	up	0	0	0.333333	0	2	1.66667	3	0	0.000226953	0	0.00273745	0.0056147	0.00939741	Alkaline serine protease AorO, putative	subtilisin	peptidase activity		ref|XP_007362299.1| subtilisin-like protein [Dichomitus squalens... 853 0.0	Alkaline serine protease AorO, putative
plus.g3410	unitig120	440002	442491	2489	+	179.15	449.54	10010.1	10220.8	5090.89	3848.05	9.6971	10.1045	12.7095	12.7311	12.0317	11.7645	4.82	0	up	up	3.66	0	up	up	0.333333	0	4.66667	6.66667	7.33333	7.66667	8	0	0.0417704	0.0913119	0.115865	0.15382	0.233305	Alkaline serine protease AorO, putative	subtilisin	peptidase activity		gb|EMD37154.1| hypothetical protein CERSUDRAFT_84189 [Ceriporiop... 862 0.0	Alkaline serine protease AorO, putative
plus.g3434	unitig120	519593	521631	2038	+	59.72	39.43	685.32	454.96	636.6	1207.45	7.3085	7.0807	9.0897	8.7	9.0186	9.6579	3.27	0	up	up	3.94	0	up	up	0	0	3.33333	3	3.33333	4.33333	4	0	0.00945855	0.0183957	0.0194032	0.0302764	0.0390948	Carboxypeptidase S1 homolog A	serine carboxypeptidase	peptidase activity		emb|CDO78058.1| hypothetical protein BN946_scf184826.g3 [Tramete... 761 0.0	Carboxypeptidase S1 homolog A
plus.g3585	unitig120	1010380	1015167	4787	+	597.15	646.71	1652.54	1404.82	1165.7	1765.93	9.6055	9.6647	10.4926	10.3402	10.1687	10.5559	1.27	0	up		1.21	0	up		0	0	9	12.3333	15.3333	15	8.66667	0	0.0146397	0.0341072	0.0415647	0.0392226	0.0148582	Related to SEC31-component of the COPII coat of ER-golgi vesicles	WD40 repeat	molecular_function		ref|XP_007394218.1| hypothetical protein PHACADRAFT_207621 [Phan... 1873 0.0	Related to SEC31-component of the COPII coat of ER-golgi vesicles
plus.g3633	unitig120	1152638	1155566	2928	+	23.89	78.87	859.38	915.06	476.44	580.75	7.0036	7.3805	9.3053	9.3688	8.7347	8.9224	3.78	0	up	up	3.04	0	up	up	0	0	7	9.33333	8.66667	9.66667	9	0	0.0290415	0.0631768	0.0557335	0.0945239	0.0521452	Peptidase S41 family protein	peptidase s41 family	peptidase activity		ref|XP_007395002.1| hypothetical protein PHACADRAFT_160711 [Phan... 995 0.0	Peptidase S41 family protein
plus.g3742	unitig122	212923	214967	2044	+	83.6	110.41	1285.99	1616.19	2797.3	2072.4	8.2265	8.3045	10.1202	10.3406	10.8904	10.5863	3.71	0	up	up	4.44	0	up	up	0	0	3.33333	3.33333	3.33333	3	3.66667	0	0.020574	0.0121147	0.016815	0.0210064	0.0300667	Arginase deacetylase	Arginase deacetylase	ion binding		ref|XP_012184320.1| predicted protein [Fibroporia radiculosa] 605 0.0	Similar to agmatinase
plus.g3829	unitig122	482836	487641	4805	+	883.79	1041.05	2518.75	4095.23	2753.55	3231.06	10.3338	10.4565	11.2155	11.6782	11.2984	11.4493	1.74	0	up		1.6	0	up		0	0	4.33333	4.33333	4.33333	4	2.66667	0	0.0132218	0.0100855	0.0105621	0.0140644	0.00445731	Unknown	---NA---	molecular_function		gb|KIP09237.1| hypothetical protein PHLGIDRAFT_67836 [Phlebiopsi... 1581 0.0
plus.g3962	unitig122	868204	869662	1458	+	358.29	402.22	938.56	652.92	874.28	712.93	8.8278	8.914	9.6645	9.3281	9.5977	9.4082	1.03	0.01	up		1.03	0.01	up		0	0	7	9	10	9	7.66667	0	0.014616	0.0258811	0.0355019	0.0351794	0.0189341	Chaperone protein DnaJ 1	hypothetical protein BN946_scf184636.g10	ion binding;unfolded protein binding;protein folding;response to stress		emb|CDO70578.1| hypothetical protein BN946_scf184636.g10 [Tramet... 622 0.0	Chaperone protein DnaJ 1
plus.g4082	unitig122	1210271	1211413	1142	+	167.2	173.51	3012.26	1817	1219.72	940.66	8.5402	8.5366	10.9618	10.4506	10.0648	9.8228	3.69	0	up	up	2.56	0	up	up	0	0	10.3333	12	12.6667	11.3333	9	0	0.185642	0.247687	0.330456	0.292687	0.183408	NAD P-binding protein	NAD P-binding	oxidoreductase activity		ref|XP_007361056.1| NAD(P)-binding protein [Dichomitus squalens ... 476 5e-167	Serine 3-dehydrogenase (Precursor)
plus.g4114	unitig122	1298326	1300984	2658	+	310.52	212.94	1068.93	944.44	571.78	638.64	8.6416	8.3536	9.7337	9.6141	9.1455	9.2462	1.94	0	up		1.21	0	up		0	0	2.66667	4.33333	7.33333	4.66667	4.66667	0	0.00443393	0.00604118	0.013749	0.0120427	0.00563777	gtp binding protein	gtp binding	molecular_function		gb|KIP09107.1| hypothetical protein PHLGIDRAFT_103348 [Phlebiops... 925 0.0	ARM repeat-containing protein
plus.g4118	unitig122	1310519	1312094	1575	+	250.8	228.71	2374.04	1788.47	779.2	517.59	8.6732	8.5961	10.6527	10.3664	9.5707	9.2091	3.04	0	up	up	1.39	0	up		0	0	2	5.66667	4.33333	2.66667	1.33333	0	0.00404333	0.0126995	0.0107201	0.00728279	0.00165468	pirin domain-containing protein	pirin domain-containing protein			ref|XP_012178432.1| predicted protein [Fibroporia radiculosa] 525 0.0	Pirin family protein
plus.g4151	unitig122	1416481	1419384	2903	+	83.6	70.98	773.37	575.9	225.79	190.28	7.1663	7.0355	9.0358	8.7406	7.8594	7.7099	3.02	0	up	up	1.35	0.01	up		0	0	1	1.66667	1	2.66667	1.33333	0	0.000604636	0.00109002	0.00100062	0.00457915	0.0012643	Succinyl-CoA:3-ketoacid-coenzyme A transferase	3-oxoacid -transferase	small molecule metabolic process;catabolic process;molecular_function		ref|XP_007395782.1| hypothetical protein PHACADRAFT_256093 [Phan... 833 0.0	Succinyl-CoA:3-ketoacid-coenzyme A transferase
plus.g4285	unitig122	1822037	1823318	1281	+	83.6	70.98	1017.06	2149.87	570.7	162.14	7.5323	7.4054	9.5193	10.296	8.955	7.8659	3.99	0	up	up	2.01	0.01	up		0.666667	0	5	7	8.33333	8	7	0	0.0127918	0.0374005	0.0501327	0.0643706	0.0490921	Aflatoxin B1 aldehyde reductase member 2	---NA---			gb|KDQ09342.1| hypothetical protein BOTBODRAFT_37102 [Botryobasi... 352 1e-116	Aflatoxin B1 aldehyde reductase member 2
plus.g4451	unitig122	2256433	2258883	2450	+	71.66	55.21	269.62	267.56	420.26	501.2	7.0046	6.8215	7.9653	7.9586	8.3847	8.5571	1.99	0	up		2.76	0	up	up	0	0	0	1	2.33333	1.66667	0.666667	0	0	0.000958706	0.0059147	0.00276769	0.000905562	FAD-linked oxidoreductase (Precursor)	---NA---	oxidoreductase activity ion binding cellular_component		gb|KIP05561.1| hypothetical protein PHLGIDRAFT_148228 [Phlebiops... 802 0.0	FAD-linked oxidoreductase (Precursor)
plus.g4452	unitig122	2262415	2264589	2174	+	286.63	252.37	1728.31	1342.07	785.69	705.44	8.743	8.6408	10.3176	10.0681	9.5615	9.4637	2.47	0	up	up	1.44	0	up		0	0	9	10.3333	11.3333	8	8	0	0.0740924	0.0796534	0.073186	0.0643893	0.0680395	Related to D-arabinitol 2-dehydrogenase	---NA---	oxidoreductase activity		gb|KIP06008.1| hypothetical protein PHLGIDRAFT_128540 [Phlebiops... 518 0.0	Related to D-arabinitol 2-dehydrogenase
plus.g4592	unitig122	2622698	2624623	1925	+	23.89	70.98	111.94	138.06	172.86	155.87	5.9145	6.4237	6.7718	6.9599	7.1677	7.0715	1.2	0.04	up		1.58	0.01	up		0	0.333333	2	2.66667	5	5.33333	2	0.00431199	0.0025713	0.00245274	0.00846569	0.00632312	0.00170691	guanine deaminase	guanine deaminase	hydrolase activity, acting on carbon-nitrogen (but not peptide) bonds;small molecule metabolic process;catabolic process;ion binding;cellular nitrogen compound metabolic process		gb|EMD38285.1| hypothetical protein CERSUDRAFT_113456 [Ceriporio... 692 0.0	Similar to guanine deaminase
plus.g4600	unitig122	2642398	2643416	1018	+	250.8	268.15	2102.37	1453.31	737.61	476.91	8.6263	8.6602	10.5008	10.1308	9.4862	9.101	2.69	0	up	up	1.18	0.01	up		0	0	3.66667	4.33333	3.66667	3	2.66667	0	0.00982961	0.0145767	0.0119666	0.0108914	0.00728562	Unknown	hypothetical protein PHLGIDRAFT_98205			gb|KIP12281.1| hypothetical protein PHLGIDRAFT_98205 [Phlebiopsi... 301 7e-99
plus.g4690	unitig122	2907146	2908594	1448	+	907.67	891.2	30752.6	21809.9	4368.41	4365.03	11.0406	11.0241	14.1321	13.7683	12.2089	12.2082	4.8	0	up	up	2.24	0	up	up	0	0.333333	20	22	19.3333	14	9.33333	0.00628138	0.53344	1.171	0.645428	0.182841	0.0548902	methionine adenosyltransferase	methionine adenosyltransferase	sulfur compound metabolic process;cofactor metabolic process;ion binding;cellular amino acid metabolic process;cellular nitrogen compound metabolic process;biosynthetic process;transferase activity, transferring alkyl or aryl (other than methyl) groups		gb|KIP08876.1| hypothetical protein PHLGIDRAFT_68547 [Phlebiopsi... 715 0.0	S-adenosylmethionine synthase isoform type-2
plus.g48	unitig0	176560	178113	1553	+	35.83	7.89	440.27	264.13	294.94	207.08	6.407	5.9212	8.2745	7.776	7.8817	7.5481	3.66	0	up	up	3.19	0	up	up	0	0	3	3	3	1.33333	2.66667	0	0.0288929	0.0166047	0.0144604	0.00371117	0.0104567	homoserine O-acetyltransferase	homoserine O-acetyltransferase	transferase activity, transferring acyl groups;sulfur compound metabolic process;cytoplasm;cellular amino acid metabolic process;biosynthetic process		ref|XP_007843547.1| homoserine acetyltransferase family protein ... 361 2e-119	Homoserine acetyltransferase
plus.g4807	unitig122	3258181	3260763	2582	+	298.58	228.71	525.59	841.75	553.41	528.52	8.4939	8.2819	8.9715	9.4148	9.0189	8.9767	1.36	0	up		1.02	0.02	up		0	0	2.66667	3	3.66667	5.66667	3.33333	0	0.00344891	0.0036447	0.00506925	0.0158823	0.00966601	Phospholipase D Transphosphatidylase	Phospholipase D Transphosphatidylase	molecular_function		gb|KIP07829.1| hypothetical protein PHLGIDRAFT_89063 [Phlebiopsi... 764 0.0	IQ calmodulin-binding motif protein
plus.g4845	unitig122	3358031	3359021	990	+	23.89	55.21	4528.97	3766.06	1919.25	1272.83	8.0565	8.1693	11.4494	11.2563	10.5746	10.1812	6.19	0	up	up	4.84	0	up	up	0	0	8.66667	10	10.3333	10	9.66667	0	0.353389	0.418986	0.530854	0.583238	0.504037	short-chain dehydrogenase reductase SDR	short-chain dehydrogenase reductase SDR	biological_process		gb|KLO18612.1| NAD(P)-binding protein [Schizopora paradoxa] 289 3e-94	Short-chain dehydrogenase/reductase SDR (Precursor)
plus.g489	unitig0	1411480	1414821	3341	+	310.52	835.99	6831.33	5668.91	3580.56	5803.04	9.8714	10.457	12.2953	12.1097	11.6674	12.1328	3.28	0	up	up	2.89	0	up	up	0	0	8.66667	10	9.33333	8.33333	6.66667	0	0.0162426	0.0218513	0.0204979	0.0233333	0.0166114	jkappa-recombination signal binding	jkappa-recombination signal binding	nucleus;DNA binding;nucleic acid binding transcription factor activity;cellular nitrogen compound metabolic process;biosynthetic process		ref|XP_007397118.1| hypothetical protein PHACADRAFT_258264 [Phan... 1331 0.0
plus.g5095	unitig16	440572	441904	1332	+	11.94	0	1252.55	1521.77	121	99.39	6.3006	5.9693	9.4593	9.671	7.1932	7.0323	6.58	0	up	up	2.97	0	up	up	0	0	3.66667	9.66667	8.66667	3.66667	4.33333	0	0.00466751	0.0356141	0.0258265	0.00770096	0.012517	dimeric dihydrodiol	dimeric dihydrodiol	oxidoreductase activity		gb|EPS94057.1| NAD-binding protein [Fomitopsis pinicola FP-58527... 300 7e-95	Oxidoreductase, NAD-binding Rossmann fold (Gfo/Idh/MocA family protein)
plus.g5139	unitig16	545674	546264	590	+	95.54	86.75	1554.25	1746.26	398.11	186.43	7.6276	7.5368	9.9669	10.089	8.6391	7.9963	3.98	0	up	up	1.56	0.01	up		0	0	6	6.66667	7.66667	6.66667	7	0	0.0315392	0.0275898	0.0499942	0.0434602	0.039658	Succinyl CoA synthetase-like protein	NAD P-binding	molecular_function		gb|KIP06956.1| hypothetical protein PHLGIDRAFT_127916 [Phlebiops... 239 9e-78	Succinyl CoA synthetase-like protein
plus.g5262	unitig19	91600	92840	1240	+	0	7.89	1189.75	847.46	464.82	264.77	6.4347	6.4057	9.5133	9.1618	8.5635	8.0376	5.97	0	up	up	4.53	0	up	up	0	0	4	4	4.66667	4	4.66667	0	0.0115504	0.009301	0.0179473	0.0157097	0.0133449	alpha beta-hydrolase	alpha beta-hydrolase			gb|KIP03868.1| hypothetical protein PHLGIDRAFT_76932 [Phlebiopsi... 305 2e-97
plus.g5276	unitig19	137647	142293	4646	+	11.94	31.55	1118.76	1301.56	1103.85	797.34	7.1409	7.2282	9.6833	9.8363	9.6703	9.3504	5.13	0	up	up	4.78	0	up	up	0.333333	0	7.33333	1.33333	7.66667	8	4.33333	0	0.0116477	0.000911403	0.0118774	0.0137171	0.00672492	Urea carboxylase	---NA---	small molecule metabolic process cytoplasm lipid metabolic process ion binding biosynthetic process protein complex ligase activity		ref|XP_007400566.1| hypothetical protein PHACADRAFT_263547 [Phan... 1617 0.0	Urea carboxylase
plus.g5300	unitig19	186807	188940	2133	+	59.72	110.41	1205.45	998.35	234.71	217	7.1969	7.4903	9.5977	9.405	8.0338	7.9667	3.52	0	up	up	1.26	0.01	up		0	0	4.33333	7.33333	5	1.66667	1.33333	0	0.0119264	0.0159525	0.0104082	0.0036363	0.000745857	Putative flavoprotein involved in K+ transport	---NA---	oxidoreductase activity		ref|XP_007399837.1| hypothetical protein PHACADRAFT_128178 [Phan... 675 0.0	Putative flavoprotein involved in K+ transport
plus.g541	unitig0	1559622	1561767	2145	+	131.37	118.3	310.58	283.82	460.77	471.24	7.5262	7.435	8.2023	8.1208	8.5715	8.5932	1.22	0	up		1.86	0	up		0	0	4.33333	4.66667	7.66667	7.33333	10.6667	0	0.00557433	0.0101137	0.0131189	0.020379	0.0291654	Phosphomevalonate kinase	Phosphomevalonate kinase	ion binding		gb|KIP10863.1| hypothetical protein PHLGIDRAFT_184062 [Phlebiops... 620 0.0	Phosphomevalonate kinase
plus.g5653	unitig23	65674	68481	2807	+	179.15	165.62	1630.7	1218.84	798.92	939.24	8.3671	8.2963	10.2204	9.9328	9.5308	9.6825	2.97	0	up	up	2.27	0	up	up	0	0	29.3333	30.6667	30.6667	21.3333	22.6667	0	0.371891	0.344993	0.299235	0.159669	0.21057	Alanyl dipeptidyl peptidase	alpha beta-hydrolase	peptidase activity		ref|XP_007399672.1| hypothetical protein PHACADRAFT_262274 [Phan... 1169 0.0	Alanyl dipeptidyl peptidase
plus.g5677	unitig23	119438	121876	2438	+	59.72	63.09	3055.94	1902.57	388.39	400.19	7.5908	7.5568	10.7652	10.2641	8.7339	8.7599	5.08	0	up	up	2.47	0	up	up	0	4	10.3333	10	8.66667	5	5	0.236637	0.30126	0.0793418	0.0332891	0.0195924	0.0322549	carotenoid ester lipase precursor	carotenoid ester lipase precursor	biological_process;molecular_function		ref|XP_008044937.1| carotenoid ester lipase precursor [Trametes ... 744 0.0	Carotenoid ester lipase
plus.g5805	unitig23	549801	550873	1072	+	716.59	851.76	4638.18	5490.35	5382.32	5982.79	10.4293	10.54	11.9598	12.1226	12.1032	12.2066	2.65	0	up	up	2.81	0	up	up	0	0	6.33333	6	5.33333	5.33333	5	0	0.0226821	0.023949	0.0139743	0.0215502	0.0351629	Proteasome subunit beta type	proteasome subunit	catabolic process;protein complex;peptidase activity;intracellular		gb|EMD39490.1| hypothetical protein CERSUDRAFT_80861 [Ceriporiop... 480 2e-169	Proteasome subunit beta type
plus.g5859	unitig23	712972	713928	956	+	0	0	411.6	486.62	79.41	58.9	5.4058	5.2365	7.9841	8.1612	6.4094	6.159	5.7	0	up	up	3.05	0	up	up	0	0	4	5	4	4.33333	2.66667	0	0.0136067	0.0344012	0.00995783	0.0120137	0.00729947	NAD-P-binding	NAD-P-binding			ref|XP_007392624.1| hypothetical protein PHACADRAFT_250947 [Phan... 275 7e-87	Phenylcoumaran benzylic ether reductase-like protein
plus.g6148	unitig23	1554952	1556577	1625	+	358.29	772.9	2757.65	8316.25	8457.27	4705.1	9.9726	10.4264	11.4446	12.5088	12.5259	11.9435	3.06	0	up	up	3.3	0	up	up	0	0	2	2.66667	3	2.33333	3	0	0.0219398	0.0173899	0.0474272	0.0777868	0.115955	acid protease	acid protease	peptidase activity		gb|KII86690.1| hypothetical protein PLICRDRAFT_55605 [Plicaturop... 575 0.0	Pepsinogen C
plus.g6162	unitig23	1587674	1588278	604	+	226.92	354.9	1103.74	974.1	1656.72	986	8.6357	8.9379	9.9136	9.7964	10.3072	9.8077	1.75	0	up		2.09	0	up	up	0	0	4.33333	5	5	4	4.66667	0	0.0242526	0.0549577	0.0705659	0.0530224	0.0651871	Tautomerase MIF	Tautomerase MIF			ref|XP_007399400.1| hypothetical protein PHACADRAFT_261823 [Phan... 179 6e-55
plus.g618	unitig0	1788300	1790478	2178	+	71.66	134.07	801.36	777.29	213.37	289.26	7.2358	7.5816	9.1563	9.1264	7.9198	8.1856	2.79	0	up	up	1.16	0.01	up		0	0	0.333333	2.33333	0.666667	0	0	0	0.000238824	0.00379994	0.000510153	0	0	Sulfate adenylyltransferase	ATP-sulfurylase	nucleotidyltransferase activity;sulfur compound metabolic process;ion binding;cellular amino acid metabolic process;cellular nitrogen compound metabolic process;kinase activity		ref|XP_012180778.1| predicted protein [Fibroporia radiculosa] 1003 0.0	Sulfate adenylyltransferase
plus.g6356	unitig28	523285	525144	1859	+	394.12	512.64	26314.4	33027.7	9164.9	7102.39	10.7625	10.8613	14.0202	14.2609	12.9614	12.7223	5.9	0	up	up	4.06	0	up	up	0	0	10	10	9	10	7.33333	0	0.663959	0.767211	0.338707	0.412774	0.346556	aspartic peptidase A1	aspartic peptidase A1	peptidase activity		ref|XP_008043424.1| acid protease [Trametes versicolor FP-101664... 583 0.0	Pepsinogen 4, group I (Pepsinogen A)
plus.g6370	unitig28	564711	566429	1718	+	549.38	370.68	1130.36	1098.47	2989.34	3194.22	9.593	9.3012	10.1845	10.1589	11.109	11.1756	1.28	0	up		2.74	0	up	up	0	3.33333	3.66667	4	5	5	5	0.395808	0.0258061	0.0174636	0.0438261	0.128437	0.457037	acid protease	acid protease	peptidase activity		ref|XP_007368985.1| acid protease [Dichomitus squalens LYAD-421 ... 406 3e-135	Pepsinogen C
plus.g6568	unitig38	342540	343770	1230	+	191.09	323.36	1033.44	1055.68	629.58	463.75	8.2749	8.6469	9.6867	9.7079	9.2174	8.9422	1.94	0	up		1.02	0.01	up		0.666667	0	4	4	5.33333	3.33333	3	0	0.0188553	0.0154677	0.0163236	0.0131058	0.00660694	Fumarylacetoacetate hydrolase family protein (; )	fumarylacetoacetate hydrolase	biological_process;molecular_function		ref|XP_007392407.1| hypothetical protein PHACADRAFT_250625 [Phan... 494 3e-173	Fumarylacetoacetate hydrolase family protein (; )
plus.g66	unitig0	232027	234945	2918	+	95.54	212.94	1421.15	1110.73	633.9	608.28	7.8622	8.3189	9.9946	9.7495	9.2141	9.1761	2.89	0	up	up	1.87	0	up		0	0	4.33333	0.666667	1.66667	2	0.333333	0	0.0161614	0.00135775	0.00240464	0.00299848	0.00209318	cytochrome c peroxidase	cytochrome c peroxidase	oxidoreductase activity;response to stress		gb|KDQ27455.1| cytochrome c peroxidase [Pleurotus ostreatus PC15] 565 0.0	Peroxidase
plus.g6633	unitig38	529516	530989	1473	+	274.69	220.83	611.6	649.78	1382.31	1090.25	8.6011	8.4328	9.2475	9.3025	10.0225	9.7896	1.33	0	up		2.29	0	up	up	0	0	1	1.66667	4.33333	6	5	0	0.00120023	0.00195066	0.0115605	0.0271605	0.01951	Zinc-binding oxidoreductase ToxD	predicted protein	oxidoreductase activity;ion binding		ref|XP_012177528.1| predicted protein [Fibroporia radiculosa] 463 6e-159	Zinc-binding oxidoreductase ToxD
plus.g6685	unitig38	695536	696958	1422	+	441.89	488.98	2342.64	1745.69	1081.7	1158.87	9.3298	9.3992	10.7989	10.5116	10.0639	10.1267	2.09	0	up	up	1.24	0	up		0	0	1	3.33333	4.33333	5.33333	4.66667	0	0.00165583	0.00516436	0.0081686	0.0137337	0.0158795	stomatin family	stomatin family	cellular_component		gb|EMD40356.1| hypothetical protein CERSUDRAFT_110950 [Ceriporio... 597 0.0	Stomatin family protein
plus.g6943	unitig5	350307	351736	1429	+	95.54	118.3	450.51	402.19	299.8	208.09	7.2249	7.3422	8.4846	8.3761	8.1	7.7716	1.9	0	up		1.17	0.02	up		0	0	5.33333	5.33333	2.66667	4.66667	2.66667	0	0.00844282	0.0129409	0.00762293	0.0118066	0.00511347	peroxisomal dehydratase	peroxisomal dehydratase			gb|KIP02808.1| hypothetical protein PHLGIDRAFT_95571 [Phlebiopsi... 509 1e-178	Peroxisomal dehydratase
plus.g6944	unitig5	352749	354892	2143	+	0	0	4078.46	2249.71	3413.91	3601.29	8.02	7.9268	11.3794	10.7767	11.1961	11.2509	7.61	0	up	up	7.75	0	up	up	0	0	0.666667	2	3.33333	6	6	0	0.000332788	0.00245867	0.00515931	0.0240376	0.0317434	Carboxypeptidase S1 homolog A	alpha beta-hydrolase	peptidase activity		ref|XP_007395069.1| hypothetical protein PHACADRAFT_160751 [Phan... 751 0.0	Carboxypeptidase S1 homolog A
plus.g7049	unitig55	165104	167242	2138	+	1074.88	1056.82	2430.69	2332.71	3015.8	3471.54	10.4545	10.4384	11.1585	11.1205	11.3608	11.4956	1.15	0	up		1.59	0	up		1	4	14	18.3333	18.6667	21	25	0.247435	0.073442	0.090581	0.118753	0.213656	0.466877	ATP synthase F1 alpha subunit	ATP synthase F1 alpha subunit	ATPase activity;small molecule metabolic process;generation of precursor metabolites and energy;transmembrane transporter activity;ion binding;protein complex;cellular nitrogen compound metabolic process;biosynthetic process;intracellular		gb|KDQ61669.1| hypothetical protein JAAARDRAFT_31135 [Jaapia arg... 1031 0.0	ATP synthase subunit alpha
plus.g714	unitig0	2070917	2074935	4018	+	394.12	536.3	1433.43	1177.48	828.09	1130.12	9.1017	9.3375	10.2193	10.0322	9.7081	9.9936	1.44	0	up		1.03	0	up		0	0.333333	9.66667	10.3333	11.6667	12.3333	5.66667	0.00823583	0.0301601	0.0218686	0.027696	0.0283999	0.00937311	isoleucine-tRNA ligase	isoleucine-tRNA ligase	cytoplasm;ion binding;tRNA metabolic process;cellular amino acid metabolic process;ligase activity;translation		gb|KIP04106.1| hypothetical protein PHLGIDRAFT_129718 [Phlebiops... 1911 0.0	IARS protein
plus.g7178	unitig59	169695	170744	1049	+	71.66	94.64	258.02	231.9	261.18	177.12	6.812	6.9636	7.793	7.6945	7.8053	7.4498	1.46	0	up		1.3	0.01	up		0	0	3	2	2.33333	3	2.33333	0	0.00485936	0.0046199	0.00683239	0.0141821	0.00537944	Phosphoglycerate mutase gpm2	---NA---			gb|KIP12408.1| hypothetical protein PHLGIDRAFT_97689 [Phlebiopsi... 352 1e-119	Phosphoglycerate mutase gpm2
plus.g7289	unitig59	464477	466412	1935	+	262.75	244.49	2303.73	1034	1102.23	2635.54	8.8961	8.8338	10.7359	9.9676	10.0263	10.8717	2.56	0	up	up	2.71	0	up	up	0	0	13.3333	17.6667	19.6667	16	18.3333	0	0.13562	0.288613	0.368406	0.4025	0.39289	D-galacturonic acid reductase	---NA---	oxidoreductase activity		gb|KIP12028.1| hypothetical protein PHLGIDRAFT_33099 [Phlebiopsi... 712 0.0	D-galacturonic acid reductase
plus.g7398	unitig59	753454	755600	2146	+	23.89	31.55	711.26	584.18	355.44	354.24	6.6635	6.6609	8.9541	8.7575	8.2764	8.2734	4.15	0	up	up	3.29	0	up	up	0	0	2.66667	3.66667	3.66667	2.66667	1.66667	0	0.0134891	0.0178706	0.0136875	0.00804355	0.00340089	general amidase	general amidase	ligase activity		gb|KIP11985.1| hypothetical protein PHLGIDRAFT_62733 [Phlebiopsi... 835 0.0	General amidase GmdA, putative
plus.g7420	unitig59	794858	796260	1402	+	0	7.89	281.23	170.29	82.65	76.11	5.1939	5.2259	7.4856	6.9904	6.3198	6.2476	4.23	0	up	up	2.76	0	up	up	0	0.333333	18.3333	12	8.33333	10	10	0.00807484	0.234152	0.0338923	0.0149813	0.0250489	0.031114	Ketol-acid reductoisomerase (Precursor)	---NA---	oxidoreductase activity cofactor metabolic process cellular amino acid metabolic process biosynthetic process cellular nitrogen compound metabolic process		gb|KDQ30833.1| hypothetical protein PLEOSDRAFT_1101810 [Pleurotu... 598 0.0	Ketol-acid reductoisomerase (Precursor)
plus.g743	unitig0	2173761	2175080	1319	+	47.77	78.87	754.26	358.26	413.78	288.45	6.9298	7.1314	9.0308	8.3043	8.4405	8.1041	2.88	0	up	up	2.24	0	up	up	0	0	0.666667	2	2.33333	2.66667	3	0	0.00207794	0.00495908	0.011394	0.0115377	0.0133794	Unknown	hypothetical protein PHACADRAFT_257525			gb|KIP06436.1| hypothetical protein PHLGIDRAFT_106996 [Phlebiops... 340 8e-113	WGS project CABT00000000 data, contig 2.17
plus.g7711	unitig59	1557242	1558547	1305	+	11.94	0	569.28	553.94	147.2	118.21	5.9854	5.6298	8.4847	8.4579	7.1695	6.9758	5.38	0	up	up	3.33	0	up	up	0	0	2.66667	3.66667	2.66667	2	0.333333	0	0.00353586	0.00804284	0.00262137	0.00181761	0.00107992	Alpha-ketoglutarate-dependent sulfonate dioxygenase	#NAME?	oxidoreductase activity		gb|KIP06944.1| hypothetical protein PHLGIDRAFT_19324 [Phlebiopsi... 592 0.0	Alpha-ketoglutarate-dependent sulfonate dioxygenase
plus.g780	unitig0	2289410	2290702	1292	+	23.89	23.66	1031.39	1081.07	327.89	640.67	6.929	6.8324	9.4571	9.5059	8.3518	8.9816	4.91	0	up	up	3.82	0	up	up	0	0	6	7.33333	7.33333	6.33333	5.33333	0	0.0429305	0.0837308	0.0610316	0.0415466	0.0204691	dihydrodipicolinate synthetase	dihydrodipicolinate synthetase	lyase activity		ref|XP_007396726.1| hypothetical protein PHACADRAFT_257602 [Phan... 522 0.0	Dihydrodipicolinate synthetase family protein
plus.g7881	unitig59	2015356	2017083	1727	+	119.43	134.07	639.58	580.75	320.59	329.14	7.5618	7.6161	8.954	8.8606	8.3043	8.3281	2.2	0	up	up	1.3	0	up		0	0	1.66667	1.33333	2	2	1.66667	0	0.00126743	0.00434072	0.00651885	0.00464463	0.00299603	Salicylate 1-monooxygenase	FAD NAD-P-binding domain-containing protein	oxidoreductase activity;ion binding		gb|EMD41848.1| hypothetical protein CERSUDRAFT_90429 [Ceriporiop... 418 1e-139	Salicylate 1-monooxygenase
plus.g7980	unitig59	2293545	2296837	3292	+	274.69	220.83	1264.83	903.36	585.28	772.04	8.5818	8.4128	9.9212	9.595	9.1925	9.4468	2.09	0	up	up	1.43	0	up		0	0	3.33333	5.33333	8	7	5	0	0.00534428	0.00960707	0.0201929	0.0185657	0.00995386	Coatomer subunit gamma	---NA---	vesicle-mediated transport structural molecule activity cytoplasmic, membrane-bounded vesicle Golgi apparatus protein complex		ref|XP_007390857.1| hypothetical protein PHACADRAFT_180560 [Phan... 1615 0.0	Coatomer subunit gamma
plus.g7987	unitig59	2318474	2320425	1951	+	11.94	63.09	111.26	181.41	112.9	246.75	5.7425	6.3488	6.771	7.2181	6.7841	7.514	1.65	0.03	up		1.93	0.01	up		0	0	1.33333	0.666667	5.66667	3.66667	5.33333	0	0.00398532	0.00102613	0.0152055	0.00950105	0.0293133	Unknown	---NA---			gb|KIK58433.1| hypothetical protein GYMLUDRAFT_86282 [Gymnopus l... 393 4e-127
plus.g8086	unitig59	2599494	2601304	1810	+	107.49	102.53	677.81	612.13	600.95	382.38	7.5833	7.524	9.0649	8.9666	8.9488	8.5253	2.52	0	up	up	2.13	0	up	up	0	0	11.6667	13	13.6667	14.3333	10.3333	0	0.0441535	0.0869715	0.100343	0.149412	0.0765173	Aldo keto reductase	Aldo keto reductase			gb|KIK36009.1| hypothetical protein CY34DRAFT_811673 [Suillus lu... 586 0.0	Voltage-gated potassium channel beta-2 subunit
plus.g8497	unitig61	363761	365192	1431	+	107.49	78.87	870.98	968.68	284.67	295.33	7.5273	7.3143	9.281	9.3893	8.2214	8.2539	3.24	0	up	up	1.59	0	up		0	0	15.3333	14.3333	12.3333	10.3333	9.33333	0	0.564461	0.195275	0.162773	0.104808	0.0482841	Similar to NADH-dependent flavin oxidoreductase	---NA---	oxidoreductase activity ion binding		gb|KIP12132.1| hypothetical protein PHLGIDRAFT_369368 [Phlebiops... 595 0.0	Similar to NADH-dependent flavin oxidoreductase
plus.g8513	unitig61	406896	408409	1513	+	513.55	1474.82	11077.7	6420.81	10555.6	9849.05	10.6181	11.2558	13.0208	12.4911	12.9727	12.9041	2.98	0	up	up	3.19	0	up	up	0	0.333333	13.6667	13.6667	15	15.3333	17	0.0240029	0.364163	0.294599	0.488315	0.814789	1.52597	Probable zinc metalloprotease	---NA---			ref|XP_007393285.1| hypothetical protein PHACADRAFT_251877 [Phan... 708 0.0	Probable zinc metalloprotease
plus.g8760	unitig68	93033	94968	1935	+	0	55.21	7869.55	6571.71	794.87	406.06	7.7045	7.9974	11.9855	11.7878	9.6606	9.0882	7.19	0	up	up	3.71	0	up	up	0	0.333333	14	16.3333	13.6667	4	0	0.00665032	0.149444	0.218488	0.101499	0.00599063	0	S-adenosyl-L-methionine-dependent methyltransferase	S-adenosyl-L-methionine-dependent methyltransferase	methyltransferase activity		ref|XP_007270052.1| S-adenosyl-L-methionine-dependent methyltran... 460 2e-154	Sterigmatocystin 8-O-methyltransferase
plus.g8953	unitig68	724828	731940	7112	+	262.75	205.05	1708.52	996.92	487.51	1186.4	8.6232	8.4384	10.269	9.7414	9.0908	9.9088	2.41	0	up	up	1.75	0	up		0	0	2	2	2.66667	0.333333	1.33333	0	0.00419881	0.00397625	0.00190106	0.000431779	0.000483603	quinate utilization pathway activator	quinate utilization pathway activator	nucleus;DNA binding;nucleic acid binding transcription factor activity;ion binding;cellular protein modification process;cellular nitrogen compound metabolic process;biosynthetic process;ligase activity		gb|KTB44579.1| hypothetical protein WG66_2836 [Moniliophthora ro... 770 0.0
plus.g9101	unitig68	1160794	1162481	1687	+	1015.16	1230.33	4141.94	2491.59	2144.23	3138.35	10.4376	10.5886	11.6878	11.2039	11.0667	11.4201	1.52	0	up		1.2	0	up		0	0	1	1	3	2	1.33333	0	0.00126483	0.0014091	0.00411471	0.0032403	0.00268696	endoplasmic reticulum-derived transport vesicle ERV46	endoplasmic reticulum-derived transport vesicle ERV46	cell;vesicle-mediated transport		gb|KIP09652.1| hypothetical protein PHLGIDRAFT_86242 [Phlebiopsi... 709 0.0	Endoplasmic reticulum-Golgi intermediate compartment protein 3
plus.g9287	unitig7	191007	191939	932	+	23.89	0	815.01	514.29	211.75	163.76	6.352	5.8622	8.953	8.4791	7.6206	7.3889	5.12	0	up	up	3.34	0	up	up	0.333333	0	6.66667	8	7	4.66667	2.66667	0	0.0358918	0.0655081	0.0485627	0.0238945	0.00374294	NAD(P)-binding protein	NAD(P)-binding protein	oxidoreductase activity		ref|XP_012185290.1| predicted protein [Fibroporia radiculosa] 294 1e-96	Short chain oxidoreductase (CsgA), putative
plus.g9292	unitig7	210470	216744	6274	+	358.29	488.98	944.7	850.31	871.84	1241.25	8.9425	9.1805	9.7584	9.6612	9.6842	10.0168	1.04	0	up		1.27	0	up		0	0	5	2.33333	2.66667	0.333333	0	0	0.00871216	0.00175907	0.00343989	0.000323	0	glycosyltransferase family 24	glycosyltransferase family 24	carbohydrate metabolic process;transferase activity, transferring glycosyl groups;cellular protein modification process;biosynthetic process		gb|KIP02024.1| glycosyltransferase family 24 protein [Phlebiopsi... 1911 0.0	Glycosyltransferase family 24 protein
plus.g9456	unitig70	304629	306200	1571	+	119.43	260.26	1098.28	1184.9	815.94	627.91	8.0296	8.5093	9.7678	9.8426	9.4825	9.239	2.46	0	up	up	1.81	0	up		0	0.666667	9.33333	8.33333	8	9	10.6667	0.0042593	0.0800104	0.0626146	0.0778889	0.139985	0.259048	D-lactonohydrolase	D-lactonohydrolase			ref|XP_008041201.1| D-lactonohydrolase-like protein [Trametes ve... 590 0.0	Lactonohydrolase
plus.g9518	unitig70	476051	479040	2989	+	203.03	323.36	759.72	741.63	441.86	659.9	8.2357	8.5766	9.3357	9.3131	8.8367	9.2029	1.44	0	up		1	0.02	up		0	0	13	19.3333	19.6667	17.6667	12.6667	0	0.0434782	0.108635	0.0906812	0.0898135	0.0443346	acetylglutamate kinase ARG6	acetylglutamate kinase ARG6	oxidoreductase activity;mitochondrion;cellular amino acid metabolic process;biosynthetic process;kinase activity		gb|KIP05738.1| hypothetical protein PHLGIDRAFT_107849 [Phlebiops... 1508 0.0	Acetylglutamate kinase ARG6
plus.g9602	unitig70	739967	741364	1397	+	238.86	141.96	1929.67	2306.47	2018.91	1341.05	8.8561	8.5395	10.5722	10.749	10.6169	10.2224	3.4	0	up	up	3.07	0	up	up	0	0	11.3333	13	12.6667	12.3333	11	0	0.139879	0.317011	0.35669	0.332187	0.278862	Glyoxal reductase	Aldo keto reductase	oxidoreductase activity		gb|EPS94973.1| hypothetical protein FOMPIDRAFT_1133350 [Fomitops... 416 1e-142	Glyoxal reductase
plus.g9629	unitig70	818468	820532	2064	+	4144.25	4826.67	63490.2	60476.3	37826.1	39199.5	13.2115	13.3054	15.4935	15.4445	14.9839	15.0182	3.76	0	up	up	3.08	0	up	up	0	0	26.3333	26.3333	27.6667	21.6667	24	0	3.03572	3.49404	3.40228	1.7922	3.25668	catalase	catalase	oxidoreductase activity;cellular amino acid metabolic process;cellular nitrogen compound metabolic process;response to stress		gb|KIP11279.1| hypothetical protein PHLGIDRAFT_83711 [Phlebiopsi... 881 0.0	Catalase
plus.g9665	unitig70	926952	929448	2496	+	95.54	55.21	2960.38	3206.41	3025.26	2261.87	8.552	8.3284	11.0736	11.1545	11.0957	10.8064	5.17	0	up	up	4.95	0	up	up	0	0	7.66667	8	9.33333	8.66667	9.66667	0	0.156694	0.135539	0.144361	0.170715	0.228032	Carboxypeptidase cpdS	alpha beta-hydrolase	peptidase activity		gb|KIP04993.1| hypothetical protein PHLGIDRAFT_75013 [Phlebiopsi... 843 0.0	Carboxypeptidase cpdS
plus.g9741	unitig70	1159122	1160677	1555	+	35.83	15.77	416.38	397.06	187.17	172.67	6.3865	6.0333	8.2077	8.1617	7.4425	7.3693	3.73	0	up	up	2.57	0	up	up	0	0	9.66667	9.33333	8.66667	7	5	0	0.174238	0.130118	0.0721752	0.0474679	0.022385	agmatinase	agmatinase	ion binding		gb|KDQ51769.1| hypothetical protein JAAARDRAFT_62298 [Jaapia arg... 721 0.0	Similar to agmatinase
plus.g9818	unitig70	1376047	1377144	1097	+	0	63.09	184.98	189.97	185.55	125.7	5.5634	6.3672	7.2482	7.2748	7.2526	6.8941	2.16	0	up	up	1.89	0	up		0	0	1	1.66667	2.33333	1.33333	1	0	0.000446911	0.00201172	0.005157	0.00440748	0.00158993	Pc13g07470 protein	hypothetical protein PHLGIDRAFT_126378			gb|KIP09368.1| hypothetical protein PHLGIDRAFT_126378 [Phlebiops... 402 4e-137	Pc13g07470 protein
plus.g9859	unitig70	1511595	1513408	1813	+	83.6	118.3	368.6	242.46	228.76	233.8	7.0158	7.2247	8.2057	7.8135	7.7606	7.7804	1.5	0	up		1.11	0.03	up		0	0	3	3.66667	4	4	2	0	0.00890269	0.00729896	0.0092538	0.00568112	0.0036005	Ubiquitin thioesterase otubain-like protein	cysteine ase			gb|EPS98937.1| hypothetical protein FOMPIDRAFT_1148232 [Fomitops... 354 3e-117	Ubiquitin thioesterase otubain-like protein
plus.g9914	unitig70	1672463	1673416	953	+	214.98	283.92	2655.95	2116.5	1309.66	1055.83	8.7843	8.9437	10.8857	10.6585	10.1945	9.9946	3.16	0	up	up	2.17	0	up	up	0	0	9.66667	11.3333	11.6667	12.3333	13	0	0.0516647	0.144707	0.164137	0.117579	0.157425	glutathione-S-transferase	glutathione-S-transferase	sulfur compound metabolic process;cytoplasm;cellular nitrogen compound metabolic process;transferase activity, transferring alkyl or aryl (other than methyl) groups		ref|XP_007369730.1| glutathione-S-transferase [Dichomitus squale... 365 8e-124	Glutathione transferase omega-1
plus.g12549	mod-unitig63_Pr-genome.0.50	350477	355840	5363	+	167.2	102.53	451.19	366.82	249.29	383.19	7.6831	7.3254	8.5408	8.3456	7.994	8.3866	1.58	0	up		1.22	0.01	up																			ref|XP_007392239.1| hypothetical protein PHACADRAFT_250330 [Phan... 982 0.0
plus.g12552	mod-unitig63_Pr-genome.0.50	363631	365933	2302	+	35.83	126.19	982.24	541.96	296.02	535.61	7.0206	7.5928	9.3962	8.8077	8.2479	8.7965	2.95	0	up	up	2.11	0	up	up																		ref|XP_007392240.1| hypothetical protein PHACADRAFT_250335 [Phan... 703 0.0
minus.g12428	mod-unitig63_Pr-genome.0.50	385056	385595	539	-	0	15.77	80.55	45.07	61.04	66.39	4.608	4.8909	5.964	5.4565	5.7178	5.7932	2.15	0.02	up		2.18	0.02	up																			ref|XP_007392245.1| hypothetical protein PHACADRAFT_250344 [Phan... 100 2e-23
minus.g12433	mod-unitig63_Pr-genome.0.50	399669	402083	2414	-	23.89	15.77	93.51	114.67	132.07	104.05	5.6002	5.3795	6.412	6.5984	6.7298	6.5098	2.13	0	up		2.3	0	up																			ref|XP_007392199.1| hypothetical protein PHACADRAFT_192018 [Phan... 796 0.0	MFS allantoate transporter, putative
minus.g12434	mod-unitig63_Pr-genome.0.50	403018	405463	2445	-	11.94	7.89	823.2	1026.87	843.49	549.98	6.8395	6.6706	9.2435	9.4673	9.2685	8.8495	5.47	0	up	up	5.07	0	up	up																		ref|XP_007392199.1| hypothetical protein PHACADRAFT_192018 [Phan... 797 0.0	MFS allantoate transporter, putative
minus.g12435	mod-unitig63_Pr-genome.0.50	406037	408508	2471	-	11.94	15.77	337.88	322.89	192.84	159.1	5.9399	5.8896	7.9265	7.8831	7.3873	7.2102	3.95	0	up	up	3.05	0	up	up																		gb|EMD41076.1| hypothetical protein CERSUDRAFT_111647 [Ceriporio... 895 0.0	MFS allantoate transporter, putative
plus.g12570	mod-unitig63_Pr-genome.0.50	418521	420329	1808	+	95.54	23.66	541.97	543.39	195.27	380.35	7.1992	6.5087	8.6516	8.655	7.6975	8.3078	3.08	0	up	up	2.2	0	up	up																		gb|KIP10643.1| hypothetical protein PHLGIDRAFT_125351 [Phlebiops... 268 1e-80
plus.g12591	mod-unitig63_Pr-genome.0.50	486119	487023	904	+	11.94	7.89	180.2	113.81	128.29	96.56	5.4289	5.2331	7.0413	6.6089	6.72	6.4596	3.19	0	up	up	2.82	0	up	up																		emb|CEL56230.1| Zinc finger protein 42 OS=Mus musculus GN=Zfp42 ... 85.9 4e-17
minus.g12490	mod-unitig63_Pr-genome.0.50	562400	566236	3836	-	358.29	370.68	1069.61	953.85	712.49	991.06	8.8919	8.9111	9.8378	9.7296	9.4603	9.7657	1.44	0	up		1.2	0	up																			gb|KIP09818.1| hypothetical protein PHLGIDRAFT_28790 [Phlebiopsi... 759 0.0
minus.g12554	mod-unitig63_Pr-genome.0.50	733189	736718	3529	-	346.35	394.34	806.14	739.35	626.6	1014.14	8.7958	8.8924	9.517	9.4369	9.286	9.7342	1.03	0.01	up		1.11	0.01	up																			ref|XP_001884270.1| predicted protein [Laccaria bicolor S238N-H82] 330 9e-94
plus.g12696	mod-unitig63_Pr-genome.0.50	755614	757578	1964	+	226.92	362.79	5660.01	3837.08	1210.27	1327.08	9.0835	9.3528	11.8024	11.4012	10.2957	10.3784	3.88	0	up	up	2.01	0	up	up																		ref|XP_007392091.1| hypothetical protein PHACADRAFT_157928 [Phan... 680 0.0	Cyclopropane-fatty-acyl-phospholipid synthase ufaA1
plus.g12703	mod-unitig63_Pr-genome.0.50	782308	784233	1925	+	0	70.98	308.53	221.06	198.78	108.7	5.6968	6.5414	7.8095	7.4875	7.387	6.8418	2.47	0	up	up	1.72	0.02	up																			ref|XP_007394198.1| hypothetical protein PHACADRAFT_207607 [Phan... 95.5 2e-19
plus.g12735	mod-unitig63_Pr-genome.0.50	869626	871012	1386	+	35.83	78.87	140.61	186.26	235.79	141.29	6.2238	6.6253	7.0762	7.3329	7.5553	7.0809	1.34	0.03	up		1.54	0.01	up																			ref|XP_007300665.1| hypothetical protein STEHIDRAFT_108199 [Ster... 308 8e-99
minus.g12598	mod-unitig63_Pr-genome.0.50	873833	875591	1758	-	95.54	78.87	509.89	385.36	281.16	257.28	7.2162	7.0683	8.6002	8.33	8.0353	7.9545	2.29	0	up	up	1.57	0	up																			gb|KIP12793.1| hypothetical protein PHLGIDRAFT_81313 [Phlebiopsi... 824 0.0	Related to homoserine O-acetyltransferase
minus.g12600	mod-unitig63_Pr-genome.0.50	880960	882327	1367	-	23.89	7.89	918.08	827.77	303.04	258.9	6.6344	6.3166	9.2048	9.0987	8.1131	7.9687	5.22	0	up	up	3.6	0	up	up																		ref|XP_007300665.1| hypothetical protein STEHIDRAFT_108199 [Ster... 375 1e-124
minus.g12617	mod-unitig63_Pr-genome.0.50	930777	932256	1479	-	1910.89	2003.22	5057.97	3134.53	3395.82	5892.71	11.2197	11.2574	12.0873	11.6437	11.716	12.2342	1.04	0.02	up		1.21	0	up																			ref|XP_007391823.1| hypothetical protein PHACADRAFT_249580 [Phan... 113 3e-24
plus.g12800	mod-unitig63_Pr-genome.0.50	1044709	1046567	1858	+	47.77	78.87	324.91	344.86	623.09	604.03	6.9721	7.1692	8.2388	8.2941	8.8622	8.8316	2.22	0	up	up	3.08	0	up	up																		gb|KIP07686.1| hypothetical protein PHLGIDRAFT_409557 [Phlebiops... 657 0.0	Pantothenate transporter liz1
plus.g12802	mod-unitig63_Pr-genome.0.50	1049440	1051529	2089	+	107.49	94.64	903.06	764.17	259.82	278.53	7.4942	7.3867	9.2971	9.13	8.1162	8.1773	2.97	0	up	up	1.36	0	up																			gb|EMD40846.1| hypothetical protein CERSUDRAFT_131167 [Ceriporio... 752 0.0	Pantothenate transporter liz1
minus.g12697	mod-unitig63_Pr-genome.0.50	1117162	1118816	1654	-	119.43	86.75	292.83	298.36	272.79	245.34	7.2726	7.0372	8.0072	8.0253	7.942	7.8446	1.51	0	up		1.32	0	up																			emb|CDO71249.1| hypothetical protein BN946_scf184908.g6 [Tramete... 491 3e-168
plus.g12840	mod-unitig63_Pr-genome.0.50	1135883	1137303	1420	+	59.72	23.66	234.81	259.86	107.23	112.14	6.3919	5.8957	7.4981	7.5982	6.7781	6.8173	2.53	0	up	up	1.37	0.03	up																			gb|KIP10701.1| hypothetical protein PHLGIDRAFT_125394 [Phlebiops... 460 4e-159	Endoplasmic reticulum protein, putative
minus.g12707	mod-unitig63_Pr-genome.0.50	1143371	1145019	1648	-	59.72	126.19	393.85	292.09	201.49	298.17	6.8619	7.299	8.2903	8.0071	7.669	8.0265	1.73	0	up		1.29	0.02	up																			gb|KIP10694.1| hypothetical protein PHLGIDRAFT_18239 [Phlebiopsi... 360 2e-114
minus.g12720	mod-unitig63_Pr-genome.0.50	1186865	1188929	2064	-	191.09	339.13	5500.29	5232.21	1400.68	1048.14	9.0045	9.3186	11.7787	11.7267	10.4351	10.1771	4.2	0	up	up	2.1	0	up	up																		ref|XP_008035760.1| MFS general substrate transporter [Trametes ... 724 0.0	MFS, DHA1 sub-family
plus.g12866	mod-unitig63_Pr-genome.0.50	1205272	1209516	4244	+	107.49	86.75	1546.74	1492.67	745.17	1501.77	8.0694	7.9267	10.1594	10.1242	9.4567	10.1303	3.78	0	up	up	3.36	0	up	up																		ref|XP_012178695.1| predicted protein [Fibroporia radiculosa] 1441 0.0	Copper resistance-associated P-type ATPase
minus.g12732	mod-unitig63_Pr-genome.0.50	1224081	1226706	2625	-	23.89	55.21	855.96	434.14	181.77	171.05	6.4577	6.7214	9.0457	8.3587	7.5432	7.4896	3.66	0	up	up	1.85	0	up																			ref|XP_007391748.1| hypothetical protein PHACADRAFT_205354 [Phan... 827 0.0	MFS nicotinic acid transporter Tna1, putative
minus.g12739	mod-unitig63_Pr-genome.0.50	1248176	1251395	3219	-	680.76	623.05	1546.74	1559.42	1216.21	1959.04	9.7385	9.6643	10.4534	10.4612	10.2319	10.6778	1.23	0	up		1.26	0	up																			ref|XP_012178703.1| predicted protein [Fibroporia radiculosa] 840 0.0
minus.g12746	mod-unitig63_Pr-genome.0.50	1263029	1263723	694	-	0	0	268.94	486.62	74.81	199.59	5.5416	5.3736	7.6086	8.2138	6.4376	7.32	5.2	0	up	up	3.81	0	up	up																		emb|CDO71330.1| hypothetical protein BN946_scf184908.g88 [Tramet... 187 5e-56
plus.g12892	mod-unitig63_Pr-genome.0.50	1283681	1285477	1796	+	95.54	63.09	352.22	312.63	222.01	261.53	7.0883	6.8056	8.1571	8.0443	7.7273	7.8774	2.03	0	up	up	1.58	0	up																			gb|KIK65502.1| hypothetical protein GYMLUDRAFT_56205 [Gymnopus l... 248 3e-73
plus.g12893	mod-unitig63_Pr-genome.0.50	1285847	1287735	1888	+	203.03	157.73	621.84	554.23	386.5	419.01	8.0327	7.8366	8.9993	8.8898	8.5554	8.629	1.69	0	up		1.15	0	up																			gb|EMD40811.1| hypothetical protein CERSUDRAFT_45181 [Ceriporiop... 803 0.0	Serum/glucocorticoid regulated kinase 2
plus.g12906	mod-unitig63_Pr-genome.0.50	1325878	1328329	2451	+	525.5	520.52	1159.72	1683.79	1348.01	1752.37	9.4686	9.4558	10.1337	10.4827	10.2726	10.521	1.41	0	up		1.53	0	up																			ref|XP_007391714.1| hypothetical protein PHACADRAFT_249387 [Phan... 818 0.0
minus.g12772	mod-unitig63_Pr-genome.0.50	1339541	1342126	2585	-	214.98	181.39	643	953.57	505.61	558.89	8.2297	8.0947	9.145	9.5248	8.9223	9.0145	1.97	0	up		1.39	0	up																			ref|XP_007391709.1| hypothetical protein PHACADRAFT_86979 [Phane... 967 0.0	General alpha-glucoside permease
minus.g12786	mod-unitig63_Pr-genome.0.50	1388011	1391337	3326	-	71.66	70.98	286.69	295.8	270.63	239.47	6.879	6.8384	7.9369	7.9672	7.8837	7.7703	1.94	0	up		1.75	0	up																			ref|XP_007392010.1| hypothetical protein PHACADRAFT_86174 [Phane... 924 0.0
plus.g12930	mod-unitig63_Pr-genome.0.50	1395076	1396054	978	+	23.89	23.66	288.05	905.36	218.23	115.58	6.2943	6.2025	7.8734	9.0325	7.6124	7.0485	4.07	0	up	up	2.33	0	up	up																		ref|XP_007392008.1| hypothetical protein PHACADRAFT_249944 [Phan... 300 6e-99
plus.g12937	mod-unitig63_Pr-genome.0.50	1406853	1408998	2145	+	668.81	1048.93	16051.7	11740.6	3985.96	3815.46	10.6005	10.8819	13.3236	13.0002	11.9553	11.9158	3.93	0	up	up	2.12	0	up	up																		ref|XP_007392019.1| hypothetical protein PHACADRAFT_249961 [Phan... 1124 0.0	5-aminolevulinic acid synthase HemA
plus.g12982	mod-unitig63_Pr-genome.0.50	1510875	1512483	1608	+	859.9	843.88	3003.38	1763.94	2334.37	3997.43	10.2181	10.1998	11.3104	10.8158	11.0721	11.5894	1.44	0	up		1.84	0	up																			gb|KIP04901.1| hypothetical protein PHLGIDRAFT_14903 [Phlebiopsi... 593 0.0	Putative GATA type transcriptional activator
minus.g12884	mod-unitig63_Pr-genome.0.50	1651948	1653874	1926	-	131.37	323.36	1649.13	1448.18	790.01	828.31	8.2428	8.8052	10.2605	10.1319	9.5543	9.5979	2.64	0	up	up	1.72	0	up																			ref|XP_007365097.1| hypothetical protein DICSQDRAFT_161205 [Dich... 490 4e-165
plus.g13071	mod-unitig63_Pr-genome.0.50	1750801	1752791	1990	+	107.49	94.64	358.36	284.1	240.92	362.94	7.2545	7.1473	8.235	8.0184	7.868	8.2479	1.61	0	up		1.52	0	up																			gb|KIP09211.1| hypothetical protein PHLGIDRAFT_103234 [Phlebiops... 732 0.0	Hypothetical protein
plus.g13075	mod-unitig63_Pr-genome.0.50	1758324	1760939	2615	+	418.01	481.09	1004.09	923.62	1100.61	1577.88	9.1439	9.2473	9.8812	9.8046	9.9665	10.3099	1.07	0	up		1.54	0	up																			gb|KIY65775.1| hypothetical protein CYLTODRAFT_492022 [Cylindrob... 787 0.0	Whole genome shotgun sequence assembly, , strain Mel28
minus.g12963	mod-unitig63_Pr-genome.0.50	1857823	1860165	2342	-	47.77	39.43	2264.82	3161.92	1265.09	2758	8.0843	7.9717	10.6921	11.0328	10.1237	10.8922	5.48	0	up	up	5.06	0	up	up																		ref|XP_007391953.1| hypothetical protein PHACADRAFT_169942 [Phan... 816 0.0	Metalloreductase
plus.g13159	mod-unitig63_Pr-genome.0.50	1981961	1984137	2176	+	931.56	1198.78	2905.77	2074	2788.93	3156.57	10.3282	10.5272	11.3148	11.0016	11.276	11.3938	1.2	0	up		1.45	0	up																			gb|KIP09225.1| hypothetical protein PHLGIDRAFT_126523 [Phlebiops... 87.8 1e-14
plus.g13234	mod-unitig63_Pr-genome.0.50	2194746	2197813	3067	+	824.07	757.12	2950.82	2491.02	1947.34	2814.48	10.1452	10.076	11.2641	11.1024	10.873	11.2187	1.75	0	up		1.56	0	up																			ref|XP_007391303.1| hypothetical protein PHACADRAFT_25186 [Phane... 1329 0.0
plus.g13258	mod-unitig63_Pr-genome.0.50	2250797	2251738	941	+	35.83	15.77	195.9	155.74	79.14	82.99	5.8566	5.4678	7.1576	6.9394	6.3245	6.3658	2.62	0	up	up	1.52	0.04	up																			ref|XP_008037711.1| methyltransferase type 11 [Trametes versicol... 380 5e-129	UbiE family methyltransferase
plus.g13301	mod-unitig63_Pr-genome.0.50	2365287	2366243	956	+	23.89	63.09	640.27	556.51	281.7	193.92	6.5524	6.8769	8.7935	8.6535	7.9968	7.6595	3.46	0	up	up	2.15	0	up	up																		gb|KIJ64898.1| hypothetical protein HYDPIDRAFT_89540 [Hydnomerul... 379 5e-128	Peptidase S33, tricorn interacting factor 1
minus.g13168	mod-unitig63_Pr-genome.0.50	2422135	2422997	862	-	262.75	488.98	8065.45	7125.65	8358.42	5145.17	9.921	10.2167	12.5209	12.3968	12.5569	12.0778	4.18	0	up	up	4.01	0	up	up																		ref|XP_007391565.1| hypothetical protein PHACADRAFT_249130 [Phan... 217 3e-66
plus.g13327	mod-unitig63_Pr-genome.0.50	2456545	2457414	869	+	274.69	283.92	693.51	553.09	616.61	563.34	8.4444	8.4624	9.2408	9.0304	9.1309	9.0473	1.13	0	up		1.05	0	up																			gb|EPT00026.1| hypothetical protein FOMPIDRAFT_91058 [Fomitopsis... 145 9e-39
minus.g13181	mod-unitig63_Pr-genome.0.50	2457520	2458676	1156	-	525.5	899.09	1853.91	1257.63	2614.45	2720.35	9.6792	10.0903	10.7284	10.3753	11.0561	11.0948	1.08	0.01	up		1.84	0	up																			ref|XP_012185452.1| predicted protein [Fibroporia radiculosa] 177 7e-49
plus.g13329	mod-unitig63_Pr-genome.0.50	2459151	2460941	1790	+	1194.31	1206.67	19531.5	13412.4	19558.2	25190.6	11.6085	11.61	13.8582	13.4914	13.8596	14.1144	3.71	0	up	up	4.14	0	up	up																		ref|XP_012185450.1| predicted protein [Fibroporia radiculosa] 268 2e-81
plus.g13333	mod-unitig63_Pr-genome.0.50	2471211	2473790	2579	+	59.72	23.66	1522.17	794.12	762.46	1003.2	7.5112	7.1511	9.9942	9.3447	9.3054	9.5736	4.48	0	up	up	4.1	0	up	up																		gb|KIP03348.1| hypothetical protein PHLGIDRAFT_130216 [Phlebiops... 770 0.0	Carboxypeptidase cpdS
minus.g13201	mod-unitig63_Pr-genome.0.50	2518569	2520317	1748	-	35.83	47.32	338.56	352.56	750.03	673.46	6.8616	6.901	8.2749	8.3129	9.0466	8.9386	2.8	0	up	up	3.83	0	up	up																		gb|KIK57322.1| hypothetical protein GYMLUDRAFT_263096 [Gymnopus ... 306 4e-96
minus.g13217	mod-unitig63_Pr-genome.0.50	2560017	2561105	1088	-	71.66	23.66	147.44	173.14	203.65	208.9	6.5701	5.9738	7.1095	7.2567	7.408	7.4323	1.75	0	up		2.11	0	up	up																		ref|XP_007391412.1| hypothetical protein PHACADRAFT_248904 [Phan... 160 4e-43
plus.g13364	mod-unitig63_Pr-genome.0.50	2566919	2569060	2141	+	334.41	228.71	503.75	946.72	946.39	702.2	8.695	8.4007	9.0288	9.6134	9.6131	9.3306	1.33	0.01	up		1.51	0	up																			gb|EPS99725.1| hypothetical protein FOMPIDRAFT_1041964 [Fomitops... 150 5e-36
minus.g12	unitig0	50848	51607	759	-	0	7.89	82.59	34.51	59.69	81.98	4.552	4.6394	5.9593	5.2053	5.6689	5.9576	2.48	0.01	up		2.76	0.01	up																			gb|KIP06976.1| hypothetical protein PHLGIDRAFT_13524 [Phlebiopsi... 131 3e-34
minus.g35	unitig0	153900	154659	759	-	95.54	102.53	401.36	321.18	186.09	256.87	7.1302	7.1536	8.3093	8.0976	7.6009	7.8899	1.79	0	up		1.1	0.03	up																			gb|KIP06512.1| hypothetical protein PHLGIDRAFT_106884 [Phlebiops... 241 5e-76	Thermoresistant gluconokinase
minus.g58	unitig0	221956	224296	2340	-	59.72	23.66	125.6	109.82	97.23	119.83	6.1695	5.651	6.7562	6.6356	6.527	6.715	1.49	0.02	up		1.38	0.04	up																			gb|KIP12637.1| hypothetical protein PHLGIDRAFT_61455 [Phlebiopsi... 194 1e-52
minus.g59	unitig0	224960	226610	1650	-	11.94	0	40.96	44.21	52.13	49.39	4.6104	4.1779	5.2043	5.2718	5.4148	5.3683	2.19	0.03	up		2.43	0.02	up																			gb|KIO27307.1| hypothetical protein M407DRAFT_23482 [Tulasnella ... 79.7 3e-13
minus.g62	unitig0	238561	241448	2887	-	382.18	481.09	2276.43	1122.14	1810.4	5482	9.4268	9.5753	10.8995	10.2482	10.6822	11.7813	1.85	0	up		2.89	0	up	up																		gb|KIP04600.1| hypothetical protein PHLGIDRAFT_93226 [Phlebiopsi... 947 0.0
minus.g75	unitig0	276780	277874	1094	-	549.38	481.09	3294.85	2677.29	2469.42	3749.06	9.8535	9.7545	11.3756	11.1755	11.0989	11.5025	2.48	0	up	up	2.54	0	up	up																		emb|CDO68957.1| hypothetical protein BN946_scf184782.g5 [Tramete... 263 3e-81
minus.g90	unitig0	319557	320332	775	-	0	7.89	51.19	37.65	58.88	35.42	4.2803	4.3944	5.371	5.1126	5.4993	5.0625	2.23	0.03	up		2.32	0.03	up																			gb|KIJ39525.1| hypothetical protein M422DRAFT_75823 [Sphaerobolu... 230 3e-74	HIT family protein
minus.g99	unitig0	341727	344648	2921	-	47.77	126.19	631.39	421.59	270.36	388.85	6.9579	7.4603	8.8662	8.4739	8.0627	8.3975	2.39	0	up	up	1.74	0	up																			gb|KIP06965.1| hypothetical protein PHLGIDRAFT_106267 [Phlebiops... 1029 0.0	Acetoacetyl-coenzyme A synthetase
plus.g117	unitig0	371720	372293	573	+	11.94	47.32	150.85	103.26	160.97	133.8	5.6125	6.0644	6.9701	6.6266	7.0328	6.8609	1.77	0.01	up		1.98	0	up																			gb|EGZ43473.1| transposase IS891/IS1136/IS1341 family [Thiorhodo... 36.6 2.0
plus.g177	unitig0	528826	530266	1440	+	131.37	157.73	344.02	320.61	305.74	365.78	7.4982	7.6152	8.2746	8.21	8.1664	8.3323	1.15	0	up		1.16	0	up																			gb|EMD37703.1| hypothetical protein CERSUDRAFT_136457 [Ceriporio... 312 1e-97
plus.g245	unitig0	701551	703320	1769	+	11.94	7.89	339.93	325.75	156.11	131.57	5.8412	5.6459	7.8848	7.8439	7.1374	6.9821	4.29	0	up	up	3.1	0	up	up																		ref|XP_008033933.1| FAD/NAD-P-binding domain-containing protein ... 485 2e-165	Salicylate 1-monooxygenase
minus.g317	unitig0	952842	955883	3041	-	11.94	15.77	75.77	65.61	136.93	117.4	5.2529	5.2388	6.1361	6.0117	6.6818	6.5366	1.9	0.02	up		2.74	0	up	up																		ref|XP_007394830.1| hypothetical protein PHACADRAFT_208167 [Phan... 62.4 7e-07
minus.g320	unitig0	963071	965905	2834	-	979.33	788.67	1855.27	1884.03	1807.43	1852.77	10.1668	9.9876	10.7318	10.7462	10.7075	10.7306	1.08	0	up		1.05	0	up																			ref|XP_007396992.1| hypothetical protein PHACADRAFT_258066 [Phan... 837 0.0	Gamma glutamyl transpeptidase
plus.g348	unitig0	975251	977431	2180	+	47.77	55.21	158.36	173.14	163.94	171.45	6.3194	6.3608	7.1585	7.2413	7.1911	7.2325	1.57	0	up		1.59	0	up																			ref|XP_007400857.1| hypothetical protein PHACADRAFT_263948 [Phan... 55.1 1e-04
minus.g382	unitig0	1168331	1172887	4556	-	513.55	457.43	965.18	1218.27	1032.01	1316.55	9.3164	9.2201	9.8553	10.0719	9.917	10.1455	1.15	0	up		1.26	0	up																			gb|KIP06590.1| hypothetical protein PHLGIDRAFT_72412 [Phlebiopsi... 1786 0.0	Bud site selection-related protein, putative
minus.g415	unitig0	1264604	1265356	752	-	250.8	220.83	477.81	519.14	566.37	598.56	8.2897	8.1838	8.8273	8.9038	8.9848	9.0367	1.07	0	up		1.29	0	up																			gb|KIP06621.1| hypothetical protein PHLGIDRAFT_90687 [Phlebiopsi... 298 2e-99	Related to palI protein
plus.g482	unitig0	1396083	1397442	1359	+	23.89	0	88.74	87.28	62.39	56.48	5.2314	4.594	6.1318	6.1199	5.818	5.7316	2.61	0	up		2.06	0.02	up																			ref|XP_007328310.1| hypothetical protein AGABI1DRAFT_112423 [Aga... 57.4 7e-06
minus.g586	unitig0	1800280	1801404	1124	-	203.03	236.6	485.32	416.74	562.05	667.39	8.1087	8.2126	8.8222	8.6835	8.9589	9.1217	1	0.01	up		1.44	0	up																			gb|KIP04218.1| hypothetical protein PHLGIDRAFT_129662 [Phlebiops... 310 6e-100
plus.g623	unitig0	1802679	1804256	1577	+	23.89	23.66	2112.61	1297.85	1118.44	1065.15	7.4468	7.3565	10.4179	9.9219	9.7746	9.7269	5.56	0	up	up	4.93	0	up	up																		gb|KIP11551.1| hypothetical protein PHLGIDRAFT_99331 [Phlebiopsi... 447 2e-153	Glycerol uptake facilitator protein
minus.g611	unitig0	1866876	1868590	1714	-	83.6	63.09	225.94	236.47	172.59	151.01	6.7879	6.584	7.5873	7.6311	7.3401	7.2204	1.62	0	up		1.11	0.03	up																			gb|KIP05098.1| hypothetical protein PHLGIDRAFT_25245 [Phlebiopsi... 555 0.0	Pyrimidine-specific ribonucleoside hydrolase RihA
minus.g613	unitig0	1870853	1872910	2057	-	0	23.66	851.19	625.25	133.69	143.11	5.9806	6.2175	8.981	8.6602	7.1863	7.2453	5.04	0	up	up	2.67	0	up	up																		gb|KIP05097.1| hypothetical protein PHLGIDRAFT_129093 [Phlebiops... 744 0.0	L-fucose:H+ symporter permease
minus.g615	unitig0	1875053	1876137	1084	-	238.86	189.28	1219.78	666.61	1365.84	1426.27	8.5994	8.4292	9.9634	9.3994	10.0738	10.1164	2.07	0	up	up	2.63	0	up	up																		gb|KIP05095.1| hypothetical protein PHLGIDRAFT_167406 [Phlebiops... 224 4e-66
plus.g721	unitig0	2099691	2103494	3803	+	1242.08	1561.57	3881.19	3559.83	2937.21	4879.99	10.7571	10.9375	11.7442	11.6629	11.485	11.9638	1.37	0	up		1.44	0	up																			ref|XP_007396670.1| hypothetical protein PHACADRAFT_257482 [Phan... 958 0.0
minus.g699	unitig0	2149999	2153240	3241	-	286.63	212.94	952.21	820.93	448.89	679.53	8.5229	8.2925	9.5794	9.4367	8.8808	9.258	1.8	0	up		1.16	0.01	up																			ref|XP_007396704.1| hypothetical protein PHACADRAFT_257545 [Phan... 166 1e-38
plus.g756	unitig0	2218101	2222382	4281	+	585.21	591.5	1353.57	1710.6	1178.66	1688.61	9.575	9.5791	10.2939	10.5144	10.1667	10.5021	1.35	0	up		1.26	0	up																			gb|KIP06446.1| hypothetical protein PHLGIDRAFT_128286 [Phlebiops... 1500 0.0	Mitochondrial half-size ABC transporter
minus.g721	unitig0	2232013	2233289	1276	-	155.26	173.51	1244.36	692.57	462.66	505.45	7.9968	8.0513	9.7823	9.2073	8.8326	8.9131	2.46	0	up	up	1.48	0	up																			ref|XP_007381571.1| alpha/beta-hydrolase [Punctularia strigosozo... 388 3e-128	Lipase/esterase protein (Bah)
minus.g740	unitig0	2291428	2293027	1599	-	131.37	63.09	1455.28	1381.72	766.78	666.58	8.0261	7.6227	10.0171	9.9653	9.3899	9.2586	3.82	0	up	up	2.84	0	up	up																		ref|XP_007396720.1| hypothetical protein PHACADRAFT_257587 [Phan... 447 1e-154	YrhG
minus.g743	unitig0	2305042	2306704	1662	-	95.54	110.41	492.15	343.72	179.61	431.36	7.2396	7.308	8.5803	8.2377	7.6561	8.4535	1.89	0	up		1.46	0.02	up																			gb|KIP06445.1| hypothetical protein PHLGIDRAFT_35957 [Phlebiopsi... 153 7e-37
minus.g764	unitig0	2372795	2379998	7203	-	382.18	552.07	1109.89	1206.86	829.17	1276.07	9.0658	9.3495	9.9667	10.0458	9.6988	10.0987	1.26	0	up		1.13	0	up																			ref|XP_007396743.1| hypothetical protein PHACADRAFT_174540 [Phan... 3125 0.0	Dedicator of cytokinesis protein 4
plus.g819	unitig0	2426922	2430165	3243	+	191.09	118.3	552.9	387.64	366.24	697.34	7.9558	7.6073	8.8635	8.5325	8.4809	9.0883	1.56	0	up		1.73	0	up																			ref|XP_007396787.1| hypothetical protein PHACADRAFT_257690 [Phan... 882 0.0
plus.g849	unitig0	2525118	2527823	2705	+	71.66	63.09	448.46	482.35	289.53	316.79	7.0542	6.9428	8.4769	8.5485	8.0641	8.1474	2.69	0	up	up	2.07	0	up	up																		ref|XP_012183151.1| predicted protein [Fibroporia radiculosa] 223 3e-58
minus.g839	unitig0	2608550	2611725	3175	-	71.66	47.32	286.69	234.18	285.75	262.14	6.8314	6.564	7.906	7.7175	7.9038	7.8227	2.06	0	up	up	2.13	0	up	up																		gb|KIP08507.1| hypothetical protein PHLGIDRAFT_69223 [Phlebiopsi... 826 0.0	Lysine transporter
plus.g898	unitig0	2672923	2673986	1063	+	477.72	465.32	3019.08	2347.26	3405	3794.61	9.7581	9.7314	11.2903	11.0506	11.4074	11.514	2.47	0	up	up	2.89	0	up	up																		ref|XP_007396855.1| hypothetical protein PHACADRAFT_257790 [Phan... 419 2e-144	Conserved hypothetiocal protein
plus.g917	unitig0	2720442	2720944	502	+	119.43	149.85	15251.7	10943.9	14371.4	9139.97	9.99	10.022	13.2986	12.9592	13.2371	12.7791	6.33	0	up	up	6.17	0	up	up																		ref|XP_008037109.1| fungal hydrophobin [Trametes versicolor FP-1... 134 4e-37	Hydrophobin
minus.g993	unitig0	3118268	3120417	2149	-	119.43	157.73	383.61	237.04	357.87	487.23	7.4605	7.6385	8.3945	7.9579	8.3301	8.6222	1.09	0.03	up		1.53	0	up																			ref|XP_007396594.1| hypothetical protein PHACADRAFT_145396 [Phan... 1028 0.0	Sugar transporter
minus.g995	unitig0	3125690	3126738	1048	-	310.52	559.96	1342.65	949.29	969.35	1797.1	8.9547	9.3946	10.174	9.8509	9.87	10.4565	1.32	0.01	up		1.59	0	up																			ref|XP_007396593.1| hypothetical protein PHACADRAFT_257360 [Phan... 199 4e-60
plus.g1115	unitig107	107183	108773	1590	+	71.66	86.75	286.69	266.13	190.68	167.4	6.7861	6.8798	7.8755	7.8059	7.4976	7.3809	1.71	0	up		1.09	0.03	up																			ref|XP_007396355.1| hypothetical protein PHACADRAFT_209552 [Phan... 491 1e-171	WGS project CABT00000000 data, contig 2.14
minus.g1077	unitig107	138508	140694	2186	-	47.77	63.09	575.42	490.33	364.62	316.18	6.9078	6.9855	8.7476	8.5913	8.3075	8.1746	3.07	0	up	up	2.43	0	up	up																		ref|XP_012178833.1| predicted protein [Fibroporia radiculosa] 823 0.0	APC amino acid permease
minus.g1091	unitig107	175128	179472	4344	-	35.83	47.32	135.15	145.19	135.58	191.69	6.0837	6.1776	6.9488	7.0148	6.9525	7.2741	1.59	0.01	up		1.81	0	up																			ref|XP_007396317.1| hypothetical protein PHACADRAFT_122116 [Phan... 1912 0.0	RNase3 domain-containing protein
plus.g1264	unitig107	523517	525890	2373	+	346.35	402.22	1572	1247.65	852.4	896.33	8.9594	9.0642	10.2763	10.0528	9.697	9.743	1.87	0	up		1.19	0	up																			gb|KIP03876.1| hypothetical protein PHLGIDRAFT_94257 [Phlebiopsi... 973 0.0	Related to dis1-suppressing protein kinase dsk1
minus.g1211	unitig107	526429	528410	1981	-	310.52	268.15	1177.46	1090.48	719.24	830.34	8.7484	8.6307	9.9039	9.8301	9.4398	9.5722	1.95	0	up		1.41	0	up																			ref|XP_012178848.1| predicted protein [Fibroporia radiculosa] 613 0.0	MFS DHA1 transporter
plus.g1268	unitig107	534302	536169	1867	+	35.83	63.09	1693.5	1450.46	576.91	545.12	7.3446	7.4814	10.1061	9.9469	9.0433	8.9907	4.68	0	up	up	3.21	0	up	up																		ref|XP_007396486.1| hypothetical protein PHACADRAFT_257275 [Phan... 688 0.0	MFS DHA1 transporter
minus.g1216	unitig107	538928	540650	1722	-	95.54	63.09	194.54	212.22	200.14	209.71	6.9162	6.6255	7.4781	7.5587	7.5047	7.5478	1.35	0	up		1.36	0	up																			gb|KIP03873.1| hypothetical protein PHLGIDRAFT_218055 [Phlebiops... 311 1e-97
plus.g1342	unitig11	193489	198658	5169	+	59.72	31.55	225.94	198.24	271.17	344.93	6.6601	6.3027	7.6369	7.5172	7.8093	8.0415	2.12	0	up	up	2.66	0	up	up																		gb|KIM24838.1| hypothetical protein M408DRAFT_331512 [Serendipit... 744 0.0	Related to WD40-repeat protein (Notchless protein)
minus.g1307	unitig11	226897	231808	4911	-	11.94	47.32	136.52	147.76	200.95	260.31	5.8182	6.2318	6.9981	7.0704	7.3565	7.606	1.91	0	up		2.6	0	up	up																		gb|KIM24838.1| hypothetical protein M408DRAFT_331512 [Serendipit... 676 0.0	Related to WD40-repeat protein (Notchless protein)
minus.g1324	unitig11	287945	291046	3101	-	59.72	126.19	268.26	292.66	206.89	234.81	6.775	7.2266	7.8703	7.9528	7.6325	7.7478	1.46	0	up		1.12	0.02	up																			ref|XP_012184776.1| predicted protein [Fibroporia radiculosa] 586 0.0
minus.g1387	unitig11	469908	471845	1937	-	35.83	47.32	196.59	186.26	311.14	311.33	6.391	6.46	7.4876	7.4389	7.9217	7.9224	2	0	up	up	2.7	0	up	up																		ref|XP_007397788.1| hypothetical protein PHACADRAFT_210804 [Phan... 154 6e-40
plus.g1494	unitig11	668750	673387	4637	+	274.69	244.49	1750.84	1426.78	1036.6	1482.54	8.8453	8.7529	10.4143	10.2153	9.9133	10.2523	2.56	0	up	up	2.23	0	up	up																		ref|XP_007394471.1| hypothetical protein PHACADRAFT_253850 [Phan... 1951 0.0	Pheromone transporter
minus.g1454	unitig11	680569	682467	1898	-	489.67	583.62	1081.22	2068.01	1997.57	1100.57	9.4289	9.5592	10.0813	10.6916	10.6578	10.0973	1.49	0	up		1.47	0	up																			ref|XP_007394478.1| hypothetical protein PHACADRAFT_253863 [Phan... 615 0.0
minus.g1460	unitig11	695864	696988	1124	-	179.15	157.73	1189.07	952.43	311.14	557.07	8.0951	7.9906	9.7394	9.5191	8.4879	9.006	2.58	0	up	up	1.31	0.01	up																			gb|EMD36943.1| hypothetical protein CERSUDRAFT_114852 [Ceriporio... 455 5e-157	Protein CCC1
minus.g1473	unitig11	730019	730879	860	-	644.93	867.54	2379.5	1787.05	1197.3	2433.11	9.8114	10.0432	10.951	10.6794	10.3157	10.9727	1.41	0	up		1.21	0.01	up																			gb|KIP03281.1| hypothetical protein PHLGIDRAFT_20269 [Phlebiopsi... 97.8 2e-21
minus.g1489	unitig11	771458	772601	1143	-	23.89	7.89	215.7	205.66	185.01	104.85	5.8739	5.498	7.3578	7.3136	7.2123	6.691	3.3	0	up	up	2.78	0	up	up																		ref|XP_007396687.1| hypothetical protein PHACADRAFT_122640 [Phan... 310 3e-100	N-acylhomoserine lactone degredation protein AhlK
minus.g1493	unitig11	782891	783901	1010	-	262.75	141.96	692.14	510.58	502.09	831.75	8.3567	7.9057	9.1985	8.9141	8.8988	9.376	1.54	0	up		1.69	0	up																			gb|KIP09975.1| hypothetical protein PHLGIDRAFT_11657 [Phlebiopsi... 306 2e-99	Hypothetical protein
plus.g1542	unitig11	806553	808767	2214	+	11.94	31.55	1040.95	859.72	511.28	439.26	6.7655	6.8785	9.4481	9.2541	8.7426	8.5986	4.85	0	up	up	3.86	0	up	up																		gb|KIP09957.1| hypothetical protein PHLGIDRAFT_289650 [Phlebiops... 619 0.0	Purine-cytosine permease FCY2
plus.g1564	unitig11	863633	866673	3040	+	59.72	63.09	253.92	178.28	110.2	326.51	6.5847	6.5813	7.6952	7.3672	6.945	7.9383	1.65	0.02	up		1.67	0.02	up																			ref|XP_007772506.1| hypothetical protein CONPUDRAFT_157324 [Coni... 144 6e-32
plus.g1569	unitig11	882302	885047	2745	+	95.54	94.64	903.06	716.81	405.67	370.03	7.5043	7.464	9.3424	9.1134	8.5715	8.4875	2.99	0	up	up	1.94	0	up																			ref|XP_007869708.1| MFS general substrate transporter [Gloeophyl... 828 0.0	MFS nicotinic acid transporter Tna1
minus.g1563	unitig11	969253	971587	2334	-	23.89	39.43	94.2	114.1	136.66	99.19	5.6738	5.8507	6.4649	6.638	6.8047	6.5118	1.51	0.02	up		1.68	0.01	up																			gb|EMD31880.1| hypothetical protein CERSUDRAFT_109067 [Ceriporio... 836 0.0	Hydantoinase beta subunit-like protein
minus.g1572	unitig11	995398	997728	2330	-	71.66	39.43	153.58	150.61	138.56	146.76	6.4881	6.1088	7.0861	7.0692	6.9934	7.0457	1.44	0.01	up		1.35	0.02	up																			gb|KIP10831.1| hypothetical protein PHLGIDRAFT_28296 [Phlebiopsi... 740 0.0	Acetamidase
minus.g1575	unitig11	1003599	1010396	6797	-	525.5	441.66	1003.4	972.68	1127.35	1415.34	9.331	9.1889	9.8879	9.8594	9.9961	10.2117	1.02	0	up		1.38	0	up																			gb|KIP03407.1| hypothetical protein PHLGIDRAFT_242940 [Phlebiops... 2014 0.0	ATP-dependent bile acid permease
minus.g1601	unitig11	1094421	1095472	1051	-	71.66	149.85	266.89	265.56	318.7	255.66	6.9653	7.4359	7.9277	7.9236	8.0935	7.8888	1.15	0.01	up		1.26	0.01	up																			gb|KIJ04798.1| hypothetical protein PAXINDRAFT_104013 [Paxillus ... 110 3e-26
minus.g1608	unitig11	1112253	1114842	2589	-	203.03	362.79	12570.5	12821.1	3062.8	3117.91	9.6881	9.9385	12.9255	12.9464	11.5242	11.5406	5.35	0	up	up	3.33	0	up	up																		ref|XP_007394743.1| hypothetical protein PHACADRAFT_254299 [Phan... 870 0.0	Synaptic vesicle transporter SVOP
plus.g1647	unitig11	1122799	1124862	2063	+	95.54	157.73	1275.07	1099.04	745.71	828.11	7.8814	8.1322	9.8961	9.7497	9.377	9.4762	3.09	0	up	up	2.5	0	up	up																		ref|XP_007394747.1| hypothetical protein PHACADRAFT_254308 [Phan... 837 0.0	Acetamidase
minus.g1646	unitig11	1234532	1238070	3538	-	47.77	86.75	2848.44	2314.74	4343.56	4535.67	8.489	8.6066	11.0948	10.8916	11.5213	11.5659	4.95	0	up	up	5.72	0	up	up																		gb|AGA20382.1| oligopeptide transporter 11 [Phanerochaete chryso... 1263 0.0	Peptide transporter MTD1
minus.g1678	unitig11	1350484	1352374	1890	-	155.26	236.6	10546	7376.95	3797.71	3666.27	9.4421	9.5925	12.6837	12.3125	11.6531	11.6193	5.34	0	up	up	4.09	0	up	up																		emb|CDO77542.1| hypothetical protein BN946_scf184912.g41 [Tramet... 863 0.0	Ammonium transporter MEP2
minus.g1705	unitig11	1416397	1417442	1045	-	238.86	394.34	907.16	775.57	858.61	740.06	8.508	8.8779	9.6164	9.4694	9.5647	9.4259	1.35	0	up		1.27	0	up																			ref|XP_007394664.1| hypothetical protein PHACADRAFT_254165 [Phan... 426 1e-146	DUF1275 domain protein
plus.g1814	unitig112	106274	109481	3207	+	250.8	236.6	1421.15	1151.52	1091.7	905.84	8.6585	8.6041	10.1289	9.9253	9.8743	9.6986	2.35	0	up	up	1.99	0	up																			ref|XP_008033229.1| hypothetical protein TRAVEDRAFT_159845 [Tram... 178 1e-43
plus.g1824	unitig112	128986	130799	1813	+	1170.42	899.09	2610.9	2381.49	3156.25	5750.21	10.5897	10.3822	11.2795	11.1953	11.4565	12.0414	1.24	0	up		2.06	0	up	up																		dbj|BAL05162.1| cytochrome P450 [Phanerochaete chrysosporium] 872 0.0	Cytochrome P450 61
minus.g1805	unitig112	180304	183590	3286	-	406.07	425.88	1806.13	1322.67	1020.93	1344.69	9.1909	9.219	10.4907	10.1915	9.951	10.2071	1.87	0	up		1.47	0	up																			ref|XP_007390147.1| hypothetical protein PHACADRAFT_246766 [Phan... 815 0.0
plus.g1865	unitig112	261981	262674	693	+	59.72	141.96	329.69	266.7	425.93	446.14	7.0058	7.5045	8.211	8.0172	8.4532	8.4979	1.41	0	up		1.96	0	up																			ref|XP_002473297.1| predicted protein [Postia placenta Mad-698-R] 44.3 0.055
plus.g1879	unitig112	290240	291614	1374	+	0	7.89	79.18	92.13	88.86	45.14	4.7058	4.7789	6.005	6.148	6.1145	5.5166	3	0	up		2.65	0.01	up																			gb|EMD37595.1| hypothetical protein CERSUDRAFT_154320 [Ceriporio... 315 4e-101	NADPH-dependent methylglyoxal reductase GRE2
plus.g1887	unitig112	329249	331133	1884	+	286.63	299.7	836.85	583.89	765.16	750.78	8.5727	8.5983	9.4912	9.157	9.4069	9.3891	1.24	0	up		1.34	0	up																			gb|KIP07322.1| hypothetical protein PHLGIDRAFT_89665 [Phlebiopsi... 587 0.0	Chitin synthase export chaperone
minus.g1865	unitig112	358252	359669	1417	-	23.89	70.98	814.33	748.19	649.56	584.8	7.0024	7.3238	9.251	9.1678	9.0296	8.9283	3.71	0	up	up	3.37	0	up	up																		ref|XP_007390115.1| hypothetical protein PHACADRAFT_246730 [Phan... 375 6e-126
minus.g1958	unitig112	628451	629611	1160	-	35.83	55.21	393.85	407.61	145.85	122.87	6.38	6.5346	8.1472	8.1828	7.2137	7.0646	2.93	0	up	up	1.37	0.02	up																			ref|XP_007389826.1| hypothetical protein PHACADRAFT_246225 [Phan... 491 1e-170	Porphobilinogen deaminase Hem3, putative
minus.g1970	unitig112	669861	671129	1268	-	59.72	55.21	332.42	134.06	155.57	432.37	6.6606	6.5755	8.0048	7.1702	7.3	8.2654	1.81	0.02	up		2.13	0	up																			gb|KIP05321.1| hypothetical protein PHLGIDRAFT_36488 [Phlebiopsi... 300 3e-95
minus.g1994	unitig112	760044	761396	1352	-	0	7.89	801.36	468.94	455.1	831.75	6.4552	6.4259	9.111	8.5804	8.5515	9.1499	5.27	0	up	up	5.29	0	up	up																		gb|KDQ62673.1| hypothetical protein JAAARDRAFT_189966 [Jaapia ar... 496 2e-172	Phytanoyl-CoA dioxygenase (PhyH)
plus.g2032	unitig112	781842	785973	4131	+	453.84	701.92	1537.87	1293.86	1180.56	1910.66	9.3716	9.7083	10.4061	10.2447	10.1604	10.614	1.24	0	up		1.37	0	up																			gb|KIP05341.1| hypothetical protein PHLGIDRAFT_36497 [Phlebiopsi... 1192 0.0
plus.g2047	unitig112	829662	832654	2992	+	1254.02	1624.66	3032.74	3052.67	3344.23	4041.97	10.7176	10.9256	11.476	11.4821	11.5672	11.7467	1.06	0	up		1.34	0	up																			gb|EMD41369.1| hypothetical protein CERSUDRAFT_101854 [Ceriporio... 1035 0.0	ADAM protease ADM-B
plus.g2061	unitig112	874816	881426	6610	+	155.26	236.6	1515.34	1008.05	886.16	1087.82	8.302	8.5504	10.1583	9.762	9.6403	9.8348	2.57	0	up	up	2.23	0	up	up																		gb|KIP02571.1| hypothetical protein PHLGIDRAFT_26530 [Phlebiopsi... 1243 0.0
plus.g2097	unitig112	980476	982697	2221	+	107.49	31.55	355.63	353.7	196.35	207.48	7.1018	6.3974	8.1231	8.1189	7.5681	7.618	2.38	0	up	up	1.58	0	up																			gb|KIP09419.1| hypothetical protein PHLGIDRAFT_126307 [Phlebiops... 747 0.0	Polyamine oxidase
plus.g2118	unitig112	1034744	1037666	2922	+	35.83	7.89	36289.8	33008.8	26275.3	37732.9	10.9237	10.8732	14.539	14.4409	14.2078	14.5796	9.7	0	up	up	9.59	0	up	up																		gb|AGA20376.1| oligopeptide transporter 5 [Phanerochaete chrysos... 1202 0.0	Small oligopeptide transporter, OPT family
minus.g2188	unitig112	1394341	1395168	827	-	334.41	418	2520.11	1779.91	1951.66	3714.45	9.3397	9.4755	10.9981	10.6665	10.7531	11.3832	2.42	0	up	up	2.8	0	up	up																		ref|XP_009551344.1| hypothetical protein HETIRDRAFT_411851 [Hete... 152 3e-42
minus.g2198	unitig112	1412268	1414408	2140	-	95.54	55.21	333.1	320.04	137.74	213.56	6.9863	6.6219	8.0346	7.9971	7.2277	7.6169	2.07	0	up	up	1.2	0.03	up																			gb|KIP06880.1| hypothetical protein PHLGIDRAFT_30283 [Phlebiopsi... 461 2e-149
plus.g2272	unitig112	1518017	1521490	3473	+	143.32	70.98	532.42	561.64	758.68	726.29	7.8311	7.3959	8.8806	8.9313	9.2205	9.178	2.34	0	up	up	2.78	0	up	up																		ref|XP_007394624.1| hypothetical protein PHACADRAFT_254111 [Phan... 737 0.0	MFS drug transporter, putative
plus.g2281	unitig112	1557707	1560049	2342	+	59.72	55.21	318.09	261.85	132.07	159.1	6.5792	6.4961	7.9104	7.7238	7.0973	7.2619	2.23	0	up	up	1.25	0.03	up																			gb|KIJ37779.1| hypothetical protein M422DRAFT_781573 [Sphaerobol... 516 2e-175	Cytochrome P450
minus.g2262	unitig112	1641952	1643487	1535	-	11.94	0	401.36	330.6	477.25	424.28	6.2755	5.9454	8.2648	8.0777	8.4372	8.3207	4.68	0	up	up	4.98	0	up	up																		gb|KIP06649.1| hypothetical protein PHLGIDRAFT_118788 [Phlebiops... 277 7e-88
plus.g2329	unitig112	1715757	1720103	4346	+	107.49	402.22	1541.96	1393.13	1109.25	1645.69	8.2986	9.0904	10.2767	10.1786	9.9619	10.3407	2.36	0	up	up	2.27	0	up	up																		gb|KIM23601.1| hypothetical protein M408DRAFT_332229 [Serendipit... 752 0.0
plus.g2339	unitig112	1763564	1765104	1540	+	143.32	86.75	281.23	253.58	312.49	505.25	7.5015	7.1432	8.0465	7.953	8.1438	8.602	1.2	0.02	up		1.8	0	up																			gb|EMD38037.1| hypothetical protein CERSUDRAFT_113178 [Ceriporio... 343 1e-110
minus.g2310	unitig112	1798089	1801451	3362	-	11.94	7.89	380.2	336.3	253.07	211.94	6.0444	5.8522	8.0962	7.9762	7.7007	7.5334	4.34	0	up	up	3.73	0	up	up																		gb|EMD32761.1| hypothetical protein CERSUDRAFT_143319 [Ceriporio... 1019 0.0	Urea active transporter
plus.g2362	unitig112	1826142	1827854	1712	+	35.83	55.21	3894.84	2801.08	1529.78	2191.22	8.106	8.1513	11.2836	10.9439	10.346	10.6969	5.76	0	up	up	4.93	0	up	up																		ref|XP_007380691.1| acid protease [Punctularia strigosozonata HH... 521 1e-179	Aspartyl protease (Fragment)
minus.g2331	unitig112	1847749	1849965	2216	-	11.94	31.55	282.59	230.76	193.92	214.37	5.9466	6.1381	7.7519	7.5582	7.3944	7.4886	3.1	0	up	up	2.78	0	up	up																		ref|XP_008033108.1| hypothetical protein TRAVEDRAFT_68523 [Trame... 683 0.0	Cytochrome b2, mitochondrial
plus.g2391	unitig112	1901237	1901944	707	+	11.94	39.43	149.49	142.91	115.87	87.04	5.5133	5.8774	6.9059	6.8657	6.6718	6.4165	2.17	0	up	up	1.65	0.02	up																			ref|XP_007399154.1| hypothetical protein PHACADRAFT_176833 [Phan... 92.4 1e-19
minus.g2352	unitig112	1903696	1905445	1749	-	0	0	214.33	193.39	47.27	49.39	4.9222	4.76	7.0873	6.9877	5.686	5.7225	4.8	0	up	up	2.76	0.01	up																			ref|WP_051234645.1| hypothetical protein [Lysobacter sp. URHA0019] 38.5 2.8
minus.g2353	unitig112	1905835	1908279	2444	-	286.63	433.77	3088.02	2550.93	2212.02	3000.3	9.3034	9.5537	11.2308	11.0444	10.9077	11.2026	2.88	0	up	up	2.77	0	up	up																		gb|KIP05697.1| hypothetical protein PHLGIDRAFT_128722 [Phlebiops... 415 1e-132
minus.g2385	unitig112	2013419	2015240	1821	-	11.94	86.75	197.95	247.31	341.93	260.72	6.1443	6.8671	7.5222	7.7288	8.039	7.7788	1.88	0	up		2.3	0	up	up																		ref|XP_007394139.1| hypothetical protein PHACADRAFT_207564 [Phan... 120 3e-27
minus.g2395	unitig112	2041535	2043282	1747	-	0	31.55	97.61	108.68	707.09	512.33	5.8128	6.1854	6.8233	6.9125	8.7191	8.3842	2.03	0	up	up	4.54	0	up	up																		ref|XP_007399024.1| hypothetical protein PHACADRAFT_261275 [Phan... 273 1e-85
minus.g2425	unitig112	2149877	2153158	3281	-	286.63	205.05	436.17	619.83	437.54	560.3	8.3732	8.1071	8.7273	9.0536	8.7303	8.9585	1.1	0.01	up		1.01	0.02	up																			gb|KIP06911.1| hypothetical protein PHLGIDRAFT_35738 [Phlebiopsi... 726 0.0
plus.g2469	unitig112	2156892	2163238	6346	+	453.84	457.43	1273.03	1439.62	1092.78	1369.39	9.2693	9.2691	10.1517	10.2683	10.0097	10.2208	1.55	0	up		1.41	0	up																			ref|XP_007398861.1| hypothetical protein PHACADRAFT_211766 [Phan... 2445 0.0	ATP-dependent bile acid permease
plus.g2481	unitig112	2194583	2195277	694	+	310.52	228.71	773.37	679.16	589.87	528.12	8.554	8.312	9.3559	9.2332	9.1019	9.0005	1.43	0	up		1.06	0	up																			gb|KIP06897.1| hypothetical protein PHLGIDRAFT_128005 [Phlebiops... 65.1 5e-10
plus.g2491	unitig112	2232081	2233331	1250	+	47.77	39.43	819.1	464.38	502.9	610.91	7.0796	6.9371	9.1923	8.6377	8.7137	8.9021	3.6	0	up	up	3.41	0	up	up																		ref|XP_007398847.1| hypothetical protein PHACADRAFT_260956 [Phan... 418 2e-142
plus.g2492	unitig112	2239315	2240423	1108	+	167.2	205.05	1160.4	1153.81	998.52	828.31	8.2958	8.4063	9.8663	9.8611	9.7216	9.5447	2.56	0	up	up	2.22	0	up	up																		ref|XP_007398842.1| hypothetical protein PHACADRAFT_198555 [Phan... 109 2e-24
plus.g2499	unitig112	2263959	2266962	3003	+	35.83	47.32	347.44	335.45	385.42	516.38	6.6964	6.7451	8.2026	8.17	8.3023	8.5877	2.79	0	up	up	3.18	0	up	up																		ref|XP_007400016.1| hypothetical protein PHACADRAFT_128443 [Phan... 293 3e-86
plus.g2533	unitig113	39990	41743	1753	+	95.54	126.19	256.65	272.41	1164.62	1437.8	7.5763	7.7108	8.2178	8.2679	9.6405	9.8567	1.16	0.01	up		3.43	0	up	up																		gb|KIP07363.1| glycosyltransferase family 1 protein [Phlebiopsis... 649 0.0	UDP-glucoronosyl and UDP-glucosyl transferase family protein
minus.g2527	unitig113	125604	126874	1270	-	370.24	536.3	1852.54	896.8	1261.04	1313.92	9.1178	9.3937	10.5115	9.8289	10.1422	10.1809	1.53	0	up		1.44	0	up																			ref|XP_007394867.1| hypothetical protein PHACADRAFT_254561 [Phan... 552 0.0	Surfeit locus protein 4
minus.g2529	unitig113	130788	132107	1319	-	83.6	63.09	307.85	423.01	340.85	385.82	7.1304	6.9336	8.1139	8.4152	8.2096	8.327	2.24	0	up	up	2.23	0	up	up																		gb|KIP01117.1| hypothetical protein PHLGIDRAFT_131367 [Phlebiops... 403 5e-135
plus.g2574	unitig113	158208	160234	2026	+	59.72	23.66	1329.68	950.43	701.96	1418.17	7.5661	7.2132	9.8828	9.5488	9.2569	9.9487	4.44	0	up	up	4.33	0	up	up																		ref|XP_007394820.1| hypothetical protein PHACADRAFT_142065 [Phan... 642 0.0	Oxalate decarboxylase
minus.g2547	unitig113	184073	185836	1763	-	23.89	7.89	165.87	126.65	168.54	237.64	5.8688	5.4927	7.1041	6.8565	7.1207	7.4514	2.8	0	up	up	3.27	0	up	up																		ref|XP_007394459.1| hypothetical protein PHACADRAFT_253825 [Phan... 196 8e-56
plus.g2641	unitig114	85166	90448	5282	+	47.77	70.98	149.49	181.41	140.72	170.44	6.3208	6.5226	7.1069	7.2852	7.0531	7.2277	1.36	0.01	up		1.27	0.02	up																			gb|KIM24838.1| hypothetical protein M408DRAFT_331512 [Serendipit... 648 0.0	Related to WD40-repeat protein (Notchless protein)
plus.g2643	unitig114	96772	101976	5204	+	23.89	118.3	197.27	190.26	183.93	250.19	6.2135	7.0285	7.4667	7.4342	7.4033	7.6899	1.24	0.02	up		1.4	0.01	up																			gb|KIM24838.1| hypothetical protein M408DRAFT_331512 [Serendipit... 778 0.0	Related to WD40-repeat protein (Notchless protein)
minus.g2657	unitig114	224996	227743	2747	-	0	31.55	6112.57	6720.32	1951.93	1515.13	8.1115	8.225	11.8356	11.937	10.6746	10.4341	7.59	0	up	up	5.73	0	up	up																		ref|XP_007395150.1| hypothetical protein PHACADRAFT_160834 [Phan... 857 0.0	MFS nicotinic acid transporter Tna1, putative
plus.g2690	unitig114	237043	239381	2338	+	71.66	63.09	174.06	155.74	330.86	301.2	6.7715	6.662	7.4054	7.3068	8.0057	7.9152	1.22	0.02	up		2.16	0	up	up																		ref|XP_009540945.1| hypothetical protein HETIRDRAFT_431496 [Hete... 468 5e-154	Related to protein involved in cell growth
plus.g2728	unitig117	15479	16828	1349	+	143.32	149.85	1860.73	1445.04	1096.02	750.58	8.2666	8.2648	10.3703	10.1177	9.8485	9.4933	3.38	0	up	up	2.55	0	up	up																		gb|KIP04647.1| hypothetical protein PHLGIDRAFT_129368 [Phlebiops... 481 1e-167	Acetamidase
plus.g2732	unitig117	30537	30864	327	+	0	7.89	190.44	1888.88	141.26	1097.74	6.299	6.2731	7.6745	9.963	7.4192	9.3806	3.48	0.01	up		2.95	0.03	up																			ref|XP_012177300.1| predicted protein [Fibroporia radiculosa] 73.9 4e-15
minus.g2757	unitig117	181995	183009	1014	-	47.77	47.32	126.96	119.23	207.43	278.74	6.3276	6.2788	6.967	6.9118	7.4169	7.7014	1.26	0.03	up		2.23	0	up	up																		ref|XP_007400182.1| hypothetical protein PHACADRAFT_212925 [Phan... 190 4e-54
minus.g2785	unitig117	266110	268600	2490	-	95.54	165.62	622.52	637.8	369.48	353.83	7.4697	7.8037	8.953	8.9771	8.4617	8.4223	2.16	0	up	up	1.36	0	up																			ref|XP_007400197.1| hypothetical protein PHACADRAFT_262983 [Phan... 868 0.0	Amino acid/metabolite permease
minus.g2801	unitig117	309767	312584	2817	-	59.72	86.75	284.64	300.65	217.15	287.03	6.7818	6.9664	7.9306	7.983	7.6812	7.9394	1.87	0	up		1.66	0	up																			gb|KIP01796.1| hypothetical protein PHLGIDRAFT_123037 [Phlebiops... 127 7e-28
plus.g2844	unitig117	319999	320917	918	+	95.54	110.41	1113.98	812.37	682.78	547.75	7.7012	7.7461	9.6634	9.3521	9.1849	8.9777	3.09	0	up	up	2.45	0	up	up																		gb|KIP02615.1| hypothetical protein PHLGIDRAFT_111888 [Phlebiops... 254 2e-81
plus.g2851	unitig117	343258	344164	906	+	11.94	47.32	561.77	466.66	128.56	80.56	6.012	6.3912	8.4769	8.2888	7.0622	6.6691	3.7	0	up	up	1.45	0.04	up																			ref|XP_007400210.1| hypothetical protein PHACADRAFT_263010 [Phan... 308 3e-100
minus.g2814	unitig117	344736	348175	3439	-	406.07	331.24	1231.39	1482.41	908.31	1220	9.1091	8.9495	10.0631	10.2413	9.7798	10.0545	1.85	0	up		1.51	0	up																			ref|XP_008044194.1| hypothetical protein TRAVEDRAFT_155379 [Tram... 899 0.0
plus.g2858	unitig117	363943	364858	915	+	1230.14	1435.38	4445.01	3608.61	3828.23	4312.81	10.7735	10.892	11.8909	11.6939	11.7492	11.8621	1.57	0	up		1.59	0	up																			ref|XP_007306041.1| hypothetical protein STEHIDRAFT_169763 [Ster... 75.9 2e-13
minus.g2877	unitig117	538047	540773	2726	-	23.89	63.09	119.45	114.95	125.86	108.09	5.7678	6.2243	6.7363	6.7028	6.7851	6.6477	1.23	0.04	up		1.23	0.04	up																			ref|XP_007395150.1| hypothetical protein PHACADRAFT_160834 [Phan... 642 0.0	MFS nicotinic acid transporter Tna1, putative
plus.g2941	unitig117	630846	633557	2711	+	23.89	23.66	116.72	132.92	91.02	101.41	5.6239	5.5532	6.6269	6.7494	6.4038	6.5009	2.16	0	up		1.79	0.01	up																			gb|KDQ52433.1| hypothetical protein JAAARDRAFT_210588 [Jaapia ar... 187 3e-48
minus.g2911	unitig117	665414	666609	1195	-	214.98	212.94	1305.11	1615.04	3284.54	2503.56	8.8756	8.8497	10.2496	10.4499	11.1512	10.8772	2.69	0	up	up	3.67	0	up	up																		ref|XP_007400349.1| hypothetical protein PHACADRAFT_151791 [Phan... 305 8e-97
minus.g2928	unitig117	705616	708715	3099	-	143.32	134.07	517.4	600.44	363	487.03	7.7386	7.6733	8.7887	8.9316	8.4601	8.732	1.96	0	up		1.57	0	up																			ref|XP_007394801.1| hypothetical protein PHACADRAFT_142039 [Phan... 1045 0.0	MKIAA1631 protein (ISS)
plus.g2976	unitig117	717599	719798	2199	+	11.94	15.77	255.97	118.66	162.59	369.22	5.83	5.7839	7.5978	6.8831	7.1681	7.9639	3.03	0	up	up	3.52	0	up	up																		ref|XP_007400369.1| hypothetical protein PHACADRAFT_263243 [Phan... 737 0.0	Related to aminotriazole resistance protein
minus.g2963	unitig119	39529	41144	1615	-	238.86	378.56	769.96	620.97	522.62	804.43	8.4073	8.7553	9.3884	9.188	9.031	9.4302	1.11	0.01	up		1.05	0.02	up																			ref|XP_008045573.1| hypothetical protein TRAVEDRAFT_75715 [Trame... 98.6 1e-18
minus.g2975	unitig119	77247	78567	1320	-	0	0	302.39	263.56	116.41	111.53	5.4002	5.2329	7.6571	7.5214	6.7409	6.7023	5.06	0	up	up	3.76	0	up	up																		ref|XP_007397138.1| hypothetical protein PHACADRAFT_174951 [Phan... 331 2e-108	Related to D-arabinitol 2-dehydrogenase
plus.g3041	unitig12	36015	36873	858	+	47.77	126.19	307.16	276.11	340.31	238.86	6.7391	7.2839	8.042	7.943	8.1398	7.8097	1.58	0	up		1.57	0	up																			gb|EMD37592.1| hypothetical protein CERSUDRAFT_114236 [Ceriporio... 200 6e-63	Brain protein 44
plus.g3062	unitig12	86322	88435	2113	+	716.59	1048.93	9479.77	7110.24	5382.86	6815.56	10.6144	10.8571	12.7689	12.484	12.2164	12.4428	3.16	0	up	up	2.72	0	up	up																		gb|KIP08236.1| hypothetical protein PHLGIDRAFT_117441 [Phlebiops... 958 0.0	Inorganic phosphate transporter PHO84
minus.g3063	unitig12	185999	186487	488	-	465.78	804.44	2430.69	2161.57	3652.94	3269.12	9.7439	10.1299	11.0851	10.9754	11.4779	11.3692	1.79	0	up		2.38	0	up	up																		gb|ACM89295.1| hydrophobin [Phlebiopsis gigantea] 70.1 7e-13
plus.g3106	unitig12	200535	201002	467	+	525.5	457.43	1277.12	952.71	4052.67	4462.2	9.657	9.5504	10.3713	10.1157	11.4776	11.5757	1.16	0	up		3.07	0	up	up																		gb|KIP08222.1| hydrophobin [Phlebiopsis gigantea 11061_1 CR5-6] 67.8 7e-12
plus.g3107	unitig12	202354	202802	448	+	334.41	630.94	923.54	1159.51	1580.29	1756.42	9.0629	9.5417	9.8688	10.0765	10.369	10.4712	1.06	0.01	up		1.72	0	up																			gb|ACM89295.1| hydrophobin [Phlebiopsis gigantea] 72.8 7e-14
plus.g3108	unitig12	208570	209075	505	+	10330.8	12650.3	239432	139939	166840	159084	14.7604	14.8765	17.348	16.8126	16.9849	16.9379	3.96	0	up	up	3.75	0	up	up																		ref|XP_007863345.1| hydrophobin [Gloeophyllum trabeum ATCC 11539] 49.7 2e-05
minus.g3109	unitig12	336990	339502	2512	-	298.58	220.83	621.15	536.83	645.78	797.75	8.522	8.2848	9.1484	9.0143	9.1849	9.3849	1.15	0	up		1.47	0	up																			ref|XP_007393897.1| hypothetical protein PHACADRAFT_253048 [Phan... 780 0.0
plus.g3149	unitig12	349247	351416	2169	+	131.37	94.64	468.94	393.63	513.98	474.48	7.6154	7.3817	8.6498	8.4862	8.7377	8.6615	1.9	0	up		2.09	0	up	up																		ref|XP_007399469.1| hypothetical protein PHACADRAFT_261928 [Phan... 504 3e-174	Aquaglyceroporin
minus.g3115	unitig12	351733	352581	848	-	35.83	47.32	109.9	140.62	175.29	118.01	6.0115	6.1119	6.7159	6.9391	7.1447	6.7801	1.44	0.02	up		1.65	0.01	up																			ref|XP_008039758.1| hypothetical protein TRAVEDRAFT_72679 [Trame... 167 5e-48
plus.g3158	unitig12	375795	377814	2019	+	0	0	53.24	51.63	146.12	165.38	4.8348	4.6752	5.7341	5.7079	6.6632	6.7857	2.9	0	up	up	4.45	0	up	up																		ref|XP_007397819.1| hypothetical protein PHACADRAFT_259290 [Phan... 184 7e-51
plus.g3194	unitig12	479323	482676	3353	+	334.41	276.03	827.3	1508.08	934.51	1178.5	8.8831	8.7335	9.6306	10.2015	9.7432	9.9623	1.88	0	up		1.74	0	up																			gb|KIP07239.1| hypothetical protein PHLGIDRAFT_30114 [Phlebiopsi... 1229 0.0	DUF221 domain-containing protein
plus.g3196	unitig12	486932	488360	1428	+	59.72	47.32	161.77	180.56	569.35	615.36	6.834	6.6672	7.4592	7.5542	8.6419	8.7206	1.57	0	up		3.34	0	up	up																		gb|KIP07255.1| hypothetical protein PHLGIDRAFT_118306 [Phlebiops... 325 2e-105
plus.g3215	unitig12	533237	533623	386	+	47.77	31.55	209.55	140.34	142.88	166.39	6.2569	6.003	7.3797	7.008	7.0243	7.1645	2.01	0	up		1.85	0	up																			ref|WP_035558404.1| hypothetical protein [Hymenobacter sp. IS2118] 36.2 4.6
plus.g3216	unitig12	533649	535380	1731	+	286.63	220.83	1021.83	706.55	987.98	1355.62	8.693	8.4967	9.7701	9.4262	9.7382	10.0442	1.73	0	up		2.16	0	up	up																		gb|EPS95249.1| hypothetical protein FOMPIDRAFT_1025863 [Fomitops... 326 1e-102
plus.g3227	unitig12	565330	566337	1007	+	95.54	126.19	595.22	354.27	262.26	298.57	7.2825	7.4409	8.7938	8.2951	8.0197	8.1371	1.99	0	up		1.25	0.02	up																			ref|XP_007393341.1| hypothetical protein PHACADRAFT_193135 [Phan... 409 3e-140	Translocation protein SEC62
minus.g3224	unitig12	641816	644590	2774	-	250.8	418	1669.61	1531.75	1799.33	3710.2	9.0452	9.3672	10.5304	10.4495	10.6014	11.3175	2.15	0	up	up	2.91	0	up	up																		ref|XP_007393044.1| hypothetical protein PHACADRAFT_251488 [Phan... 712 0.0
minus.g3266	unitig120	111516	112885	1369	-	226.92	205.05	487.37	534.54	623.9	671.03	8.2285	8.1422	8.8568	8.9421	9.0867	9.1558	1.23	0	up		1.56	0	up																			ref|XP_007394655.1| hypothetical protein PHACADRAFT_254155 [Phan... 371 1e-123	Diacylglycerol localized to the endoplasmic reticulum
minus.g3278	unitig120	143740	147686	3946	-	250.8	433.77	1744.69	1709.74	854.29	1106.24	8.7964	9.1766	10.4171	10.3975	9.7436	9.9807	2.25	0	up	up	1.45	0	up																			gb|KIP01731.1| hypothetical protein PHLGIDRAFT_336839 [Phlebiops... 479 1e-148
minus.g3289	unitig120	173383	176456	3073	-	59.72	31.55	247.1	249.3	273.6	368.21	6.7181	6.3651	7.7584	7.7675	7.8549	8.1405	2.34	0	up	up	2.7	0	up	up																		gb|KIP01581.1| hypothetical protein PHLGIDRAFT_38244 [Phlebiopsi... 124 6e-27
minus.g3298	unitig120	200990	203852	2862	-	47.77	102.53	686.68	603.86	281.43	377.72	7.0079	7.3616	8.977	8.8504	8.1308	8.4003	2.9	0	up	up	1.94	0	up																			ref|XP_007394584.1| hypothetical protein PHACADRAFT_183341 [Phan... 173 2e-41
plus.g3333	unitig120	206945	209729	2784	+	262.75	528.41	27923.3	17799.1	12106.7	15269.9	10.6939	10.936	14.107	13.6425	13.2595	13.4885	5.64	0	up	up	4.92	0	up	up																		gb|AGA20375.1| oligopeptide transporter 4 [Phanerochaete chrysos... 1317 0.0	Small oligopeptide transporter, OPT family
plus.g3335	unitig120	212363	215039	2676	+	47.77	39.43	153.58	142.91	116.68	183.8	6.2161	6.0717	7.0615	6.9965	6.8139	7.2306	1.65	0.01	up		1.67	0.01	up																			ref|XP_007394543.1| hypothetical protein PHACADRAFT_141576 [Phan... 995 0.0
minus.g3377	unitig120	447161	448210	1049	-	11.94	31.55	2371.31	1262.77	458.07	1428.29	7.2436	7.3248	10.4995	9.8502	8.8863	9.9746	5.46	0	up	up	4.56	0	up	up																		ref|XP_007365188.1| acid proteinase [Dichomitus squalens LYAD-42... 258 2e-81	Peptidase A4 family protein
minus.g3380	unitig120	451406	452092	686	-	59.72	78.87	260.75	112.39	206.62	197.56	6.5603	6.7026	7.7044	6.9435	7.4863	7.4449	1.3	0.04	up		1.42	0.03	up																			ref|XP_007394522.1| hypothetical protein PHACADRAFT_183285 [Phan... 141 3e-38
minus.g3387	unitig120	473932	474604	672	-	35.83	47.32	1105.79	669.75	191.49	437.23	6.876	6.9146	9.4524	8.9415	7.7785	8.5251	4.02	0	up	up	2.58	0	up	up																		ref|XP_007261800.1| ustilago Sphaerogena ribonuclease U2 complex... 226 5e-73	Ribonuclease U(2)
plus.g3426	unitig120	494446	495399	953	+	35.83	7.89	86.69	110.96	69.41	81.78	5.6126	5.0297	6.2361	6.4644	6.0411	6.1861	2.08	0.01	up		1.7	0.03	up																			gb|KIP09948.1| hypothetical protein PHLGIDRAFT_115932 [Phlebiops... 248 4e-78
minus.g3416	unitig120	564184	566049	1865	-	788.24	654.6	2567.89	1787.33	3968.41	5727.94	10.2122	10.0721	11.2066	10.8767	11.6231	11.989	1.56	0	up		2.69	0	up	up																		ref|XP_008045441.1| hypothetical protein TRAVEDRAFT_32390 [Trame... 87.8 8e-15
plus.g3448	unitig120	566715	569118	2403	+	95.54	47.32	275.08	247.88	183.12	167.81	6.9189	6.4655	7.8039	7.7062	7.4262	7.3475	1.87	0	up		1.3	0.01	up																			gb|KIY67398.1| hypothetical protein CYLTODRAFT_422579 [Cylindrob... 108 2e-21
minus.g3479	unitig120	766236	767138	902	-	35.83	118.3	557.67	397.63	309.25	243.11	6.7401	7.3276	8.6848	8.3557	8.1185	7.8985	2.41	0	up	up	1.64	0	up																			gb|KIP06919.1| hypothetical protein PHLGIDRAFT_71951 [Phlebiopsi... 288 4e-94	Macaca fascicularis brain cDNA clone: QflA-17092, similar to human hypothetical protein MGC3067 (MGC3067), mRNA, RefSeq: .3
minus.g3490	unitig120	798878	802176	3298	-	979.33	1017.39	3194.51	2688.13	4441.06	6886.4	10.5479	10.5725	11.54	11.3816	11.8522	12.2853	1.53	0	up		2.46	0	up	up																		ref|XP_007394345.1| hypothetical protein PHACADRAFT_253666 [Phan... 1049 0.0
minus.g3510	unitig120	870332	872804	2472	-	47.77	126.19	4027.95	4035.04	467.52	399.18	7.8027	8.1608	11.1767	11.1789	9.0715	8.938	5.27	0	up	up	2.09	0	up	up																		dbj|BAE16025.1| cytochrome P450 monooxygenase [Phanerochaete chr... 843 0.0	Benzoate 4-monooxygenase
minus.g3517	unitig120	891074	893639	2565	-	310.52	410.11	1361.08	1000.35	1975.15	2938.97	9.0904	9.2732	10.28	9.9983	10.6355	11.0304	1.65	0	up		2.69	0	up	up																		gb|KIP11858.1| hypothetical protein PHLGIDRAFT_10397 [Phlebiopsi... 620 0.0
minus.g3540	unitig120	970742	972118	1376	-	131.37	212.94	787.71	737.92	1118.44	1016.56	8.0648	8.3494	9.4385	9.3774	9.7761	9.683	2.04	0	up	up	2.53	0	up	up																		gb|KIP02163.1| hypothetical protein PHLGIDRAFT_96274 [Phlebiopsi... 603 0.0	Purine nucleoside permease
minus.g3566	unitig120	1059840	1062255	2415	-	143.32	70.98	424.57	427.29	214.99	222.87	7.4549	6.9705	8.3992	8.4062	7.7679	7.7999	2.01	0	up	up	1.06	0.02	up																			gb|KDQ22139.1| hypothetical protein PLEOSDRAFT_53079 [Pleurotus ... 680 0.0	APC amino acid permease
plus.g3618	unitig120	1114008	1115155	1147	+	11.94	7.89	152.9	141.77	262.26	209.91	5.717	5.5211	7.0454	6.9769	7.5641	7.3471	3.16	0	up	up	3.83	0	up	up																		gb|KIP08554.1| hypothetical protein PHLGIDRAFT_18900 [Phlebiopsi... 236 6e-72
plus.g3658	unitig120	1231093	1237654	6561	+	59.72	55.21	154.26	159.74	274.41	321.45	6.6099	6.526	7.2558	7.2869	7.7881	7.9412	1.36	0.01	up		2.28	0	up	up																		ref|XP_007396951.1| hypothetical protein PHACADRAFT_174761 [Phan... 1682 0.0
minus.g3661	unitig122	79214	81419	2205	-	35.83	31.55	723.54	528.84	1127.35	1447.52	7.2513	7.1339	9.2088	8.9115	9.6479	9.9034	3.85	0	up	up	4.88	0	up	up																		gb|KIP12096.1| hypothetical protein PHLGIDRAFT_98430 [Phlebiopsi... 795 0.0	Related to hexose transporter protein
plus.g3734	unitig122	183592	185177	1585	+	250.8	228.71	504.43	467.23	621.74	494.52	8.276	8.1967	8.8661	8.7959	9.062	8.848	1	0.01	up		1.2	0	up																			gb|EMD36827.1| hypothetical protein CERSUDRAFT_83847 [Ceriporiop... 274 4e-83
plus.g3735	unitig122	185870	187516	1646	+	0	0	79.18	64.18	96.42	110.32	4.7794	4.6222	6.0472	5.862	6.2317	6.3591	3.35	0	up	up	3.88	0	up	up																		gb|EMD36827.1| hypothetical protein CERSUDRAFT_83847 [Ceriporiop... 311 3e-97
minus.g3698	unitig122	192846	195030	2184	-	47.77	31.55	1305.11	1126.71	538.83	387.84	7.2378	7.023	9.7467	9.5964	8.8696	8.5646	4.66	0	up	up	3.29	0	up	up																		gb|KIP04789.1| hypothetical protein PHLGIDRAFT_31183 [Phlebiopsi... 664 0.0	Cytochrome P450 oxidoreductase OrdA-like, putative
plus.g3741	unitig122	205608	212296	6688	+	334.41	347.02	878.49	751.9	646.32	991.26	8.7657	8.7874	9.595	9.4499	9.3114	9.71	1.22	0	up		1.23	0	up																			gb|KIP04790.1| hypothetical protein PHLGIDRAFT_36745 [Phlebiopsi... 2986 0.0	TBP associated factor (Mot1), putative
minus.g3725	unitig122	282418	286680	4262	-	418.01	536.3	1662.1	866.57	728.97	1873.22	9.1824	9.3704	10.387	9.7773	9.6241	10.5039	1.33	0.02	up		1.37	0.02	up																			gb|KIP12232.1| hypothetical protein PHLGIDRAFT_21067 [Phlebiopsi... 1789 0.0	Nicotinamide nucleotide transhydrogenase, putative
plus.g3771	unitig122	293240	294580	1340	+	23.89	55.21	139.93	102.12	119.38	132.79	5.7835	6.1484	6.8909	6.6072	6.747	6.8444	1.4	0.02	up		1.46	0.02	up																			emb|CEM28356.1| unnamed protein product [Vitrella brassicaformis... 37.4 2.3
minus.g3792	unitig122	477639	478303	664	-	71.66	126.19	16283.8	21606.8	12648	5026.75	9.8792	9.9612	13.3608	13.6591	13.0998	12.1974	7.07	0	up	up	6.02	0	up	up																		ref|WP_018505716.1| DNA helicase [Frankia sp. BCU110501] 38.5 1.4
minus.g3793	unitig122	480573	481621	1048	-	0	15.77	112.63	126.36	79.41	47.57	4.8786	5.1235	6.4254	6.538	6.1061	5.6626	3	0	up	up	2.11	0.02	up																			ref|XP_007675834.1| hypothetical protein BAUCODRAFT_453112 [Baud... 68.6 1e-09
plus.g3837	unitig122	504290	506336	2046	+	11.94	23.66	79.86	77.02	77.25	63.97	5.105	5.2655	6.0906	6.0604	6.0631	5.8969	1.8	0.02	up		1.65	0.04	up																			ref|XP_007397796.1| hypothetical protein PHACADRAFT_210811 [Phan... 161 1e-42
minus.g3846	unitig122	628027	628583	556	-	47.77	39.43	8115.96	6352.35	2706.01	2244.46	8.652	8.5613	12.2364	11.9775	11.1147	10.9351	6.96	0	up	up	5.43	0	up	up																		gb|KLO13696.1| hypothetical protein SCHPADRAFT_348776 [Schizopor... 36.6 2.0
minus.g3867	unitig122	692152	693600	1448	-	59.72	39.43	307.16	456.67	617.42	411.52	7.0003	6.756	8.1438	8.5191	8.8155	8.4191	2.77	0	up	up	3.19	0	up	up																		gb|KIP04443.1| hypothetical protein PHLGIDRAFT_129502 [Phlebiops... 129 4e-31
minus.g4022	unitig122	1147772	1150978	3206	-	83.6	63.09	944.02	692.57	310.33	394.52	7.3588	7.1684	9.3472	9.0373	8.2791	8.4981	3.35	0	up	up	2.16	0	up	up																		gb|KIP08138.1| hypothetical protein PHLGIDRAFT_127179 [Phlebiops... 859 0.0	MFS drug transporter, putative
plus.g4066	unitig122	1164656	1164986	330	+	0	0	456.65	344.29	89.4	102.63	5.4797	5.3113	8.1201	7.8313	6.5528	6.6736	5.5	0	up	up	3.48	0	up	up																		gb|KHJ89603.1| hypothetical protein OESDEN_10567 [Oesophagostomu... 37.4 0.39
plus.g4079	unitig122	1204051	1204964	913	+	11.94	23.66	1090.77	1159.51	535.31	710.5	6.9233	6.9434	9.5639	9.6269	8.8647	9.137	5.26	0	up	up	4.42	0	up	up																		gb|KIP09144.1| hypothetical protein PHLGIDRAFT_505978 [Phlebiops... 286 9e-94	WGS project CABT00000000 data, contig 2.1
plus.g4096	unitig122	1247622	1250316	2694	+	35.83	23.66	137.88	163.73	110.74	118.21	5.939	5.6987	6.8738	7.0361	6.6755	6.7346	2.2	0	up	up	1.8	0.01	up																			gb|EMD38519.1| hypothetical protein CERSUDRAFT_113701 [Ceriporio... 985 0.0	Glycerol-3-phosphate acyltransferase Sct1
plus.g4101	unitig122	1261241	1264186	2945	+	179.15	236.6	584.29	456.96	433.49	518.81	7.9795	8.1748	8.9655	8.7361	8.6878	8.854	1.27	0	up		1.14	0	up																			ref|XP_012178414.1| predicted protein [Fibroporia radiculosa] 780 0.0
minus.g4060	unitig122	1265283	1267521	2238	-	11.94	70.98	304.43	191.97	123.7	148.98	5.8722	6.5266	7.7851	7.3427	6.9425	7.109	2.26	0	up	up	1.43	0.03	up																			gb|KIK95890.1| hypothetical protein PAXRUDRAFT_32729 [Paxillus r... 492 7e-164
plus.g4171	unitig122	1489284	1491744	2460	+	47.77	70.98	260.07	244.74	172.86	169.43	6.4777	6.662	7.7234	7.6668	7.3448	7.3267	1.95	0	up		1.39	0.01	up																			ref|XP_007395797.1| hypothetical protein PHACADRAFT_120929 [Phan... 1070 0.0	Cell division control protein 45
minus.g4165	unitig122	1586435	1587638	1203	-	23.89	55.21	321.5	361.97	286.83	328.53	6.4322	6.7002	8.0515	8.1663	7.9442	8.0732	2.82	0	up	up	2.67	0	up	up																		gb|KIP09587.1| hypothetical protein PHLGIDRAFT_67258 [Phlebiopsi... 471 3e-163
minus.g4179	unitig122	1624481	1629126	4645	-	334.41	307.58	925.59	996.64	784.61	941.67	8.8085	8.7369	9.6773	9.7475	9.5234	9.6938	1.56	0	up		1.41	0	up																			gb|KIP08892.1| hypothetical protein PHLGIDRAFT_29354 [Phlebiopsi... 945 0.0
minus.g4197	unitig122	1677929	1680987	3058	-	107.49	118.3	1677.12	491.19	243.89	695.32	7.665	7.6922	10.028	8.8113	8.1922	9.1412	2.97	0	up	up	1.84	0.02	up																			ref|XP_012177243.1| predicted protein [Fibroporia radiculosa] 525 1e-178	Alpha-ketoglutarate-dependent dioxygenase alkB (Fragment)
plus.g4275	unitig122	1789865	1792494	2629	+	179.15	149.85	419.11	408.18	316	421.44	7.817	7.6739	8.5328	8.5086	8.2737	8.5385	1.31	0	up		1.15	0.01	up																			ref|XP_007396156.1| hypothetical protein PHACADRAFT_195900 [Phan... 971 0.0	Sulfur metabolite repression control protein
plus.g4318	unitig122	1912656	1913978	1322	+	1480.94	1064.71	3414.3	2815.35	2638.76	3098.07	10.7769	10.5074	11.527	11.3453	11.2853	11.435	1.28	0	up		1.16	0	up																			ref|XP_007395617.1| hypothetical protein PHACADRAFT_255788 [Phan... 308 6e-98
minus.g4290	unitig122	1924981	1931589	6608	-	406.07	433.77	856.65	1064.24	821.07	1193.28	9.0401	9.0863	9.6703	9.8724	9.6315	9.9812	1.16	0	up		1.23	0	up																			ref|XP_007395615.1| hypothetical protein PHACADRAFT_184096 [Phan... 2341 0.0	Plus-end-directed kinesin ATPase
minus.g4304	unitig122	1965279	1968627	3348	-	334.41	559.96	27375.8	21365.5	15268.4	18959.3	10.9278	11.1063	14.1448	13.8905	13.5545	13.7698	5.61	0	up	up	5.11	0	up	up																		gb|KIP12330.1| hypothetical protein PHLGIDRAFT_62013 [Phlebiopsi... 1352 0.0	Peptide transporter MTD1
plus.g4413	unitig122	2139492	2143128	3636	+	286.63	465.32	8143.27	6783.07	3358.55	3102.32	9.7032	9.9592	12.4137	12.2265	11.5357	11.4609	4.2	0	up	up	3.01	0	up	up																		ref|XP_007395983.1| hypothetical protein PHACADRAFT_256444 [Phan... 1811 0.0	Sarcoplasmic/endoplasmic reticulum calcium ATPase 2
plus.g4436	unitig122	2220625	2222839	2214	+	143.32	315.47	19933.6	20777.7	4089.13	3612.02	9.8327	10.099	13.5109	13.5554	11.9208	11.8071	6.27	0	up	up	3.9	0	up	up																		ref|XP_007396004.1| hypothetical protein PHACADRAFT_256483 [Phan... 862 0.0	Integral membrane protein TmpA
minus.g4426	unitig122	2273686	2275650	1964	-	83.6	102.53	1384.29	1012.9	360.57	331.16	7.5181	7.5928	9.8248	9.5067	8.5223	8.4469	3.54	0	up	up	1.77	0	up																			gb|EMD38635.1| hypothetical protein CERSUDRAFT_135562 [Ceriporio... 271 2e-80
plus.g4464	unitig122	2288403	2290727	2324	+	59.72	39.43	322.86	273.55	439.97	582.37	6.9305	6.6828	8.1456	7.9925	8.4418	8.7183	2.45	0	up	up	3.22	0	up	up																		ref|XP_007396037.1| hypothetical protein PHACADRAFT_256541 [Phan... 686 0.0	MFS multidrug transporter, putative
minus.g4448	unitig122	2342720	2343389	669	-	0	7.89	143.34	75.59	60.23	60.52	4.7692	4.8364	6.6012	6.0023	5.8005	5.805	3.32	0	up	up	2.5	0.01	up																			ref|WP_010467717.1| glycosyl hydrolase family 15 [Acaryochloris ... 40.0 1.9
plus.g4481	unitig122	2345247	2346224	977	+	167.2	615.16	26947.2	24672.3	21120.6	24411.7	10.9032	11.2679	14.1787	14.0887	13.9316	14.0779	5.74	0	up	up	5.57	0	up	up																		gb|KIP06019.1| hypothetical protein PHLGIDRAFT_479103 [Phlebiops... 186 3e-54
plus.g4482	unitig122	2347606	2350269	2663	+	23.89	63.09	260.07	244.45	188.25	185.82	6.1763	6.5601	7.7053	7.6475	7.4031	7.3913	2.28	0	up	up	1.86	0	up																			ref|XP_007320734.1| hypothetical protein SERLADRAFT_472685 [Serp... 730 0.0	MFS phospholipid transporter Git1
minus.g4469	unitig122	2415504	2416617	1113	-	131.37	165.62	571.33	529.13	431.87	507.47	7.7196	7.857	8.908	8.8355	8.6458	8.7962	1.82	0	up		1.59	0	up																			gb|KDR81464.1| hypothetical protein GALMADRAFT_263747 [Galerina ... 308 1e-102	Programmed cell death protein 6
minus.g4497	unitig122	2478642	2479582	940	-	238.86	244.49	789.07	909.35	1165.43	791.07	8.5082	8.5113	9.4859	9.6196	9.8585	9.4885	1.76	0	up		1.96	0	up																			gb|EDK39571.2| hypothetical protein PGUG_03669 [Meyerozyma guill... 41.2 0.70
minus.g4499	unitig122	2482003	2484319	2316	-	214.98	323.36	1304.42	1552.58	742.47	910.7	8.5538	8.8254	10.0432	10.2142	9.5134	9.7013	2.33	0	up	up	1.55	0	up																			ref|XP_007391056.1| hypothetical protein PHACADRAFT_248382 [Phan... 353 5e-107
plus.g4568	unitig122	2567197	2569750	2553	+	119.43	78.87	612.28	671.46	558.27	582.37	7.6791	7.4083	8.9876	9.0771	8.8999	8.9402	2.65	0	up	up	2.48	0	up	up																		ref|XP_007395521.1| hypothetical protein PHACADRAFT_255634 [Phan... 651 0.0	MFS transporter, DHA1 family, tetracycline resistance protein
plus.g4625	unitig122	2712108	2713570	1462	+	0	0	76.45	92.42	55.91	42.91	4.5324	4.382	5.8787	6.0598	5.6011	5.3735	3.7	0	up	up	2.94	0.01	up																			ref|XP_007341103.1| hypothetical protein AURDEDRAFT_182273 [Auri... 233 6e-70
minus.g4635	unitig122	2835129	2839519	4390	-	155.26	165.62	440.27	334.3	631.47	806.85	7.862	7.8891	8.6883	8.4401	9.0277	9.2665	1.22	0	up		2.1	0	up	up																		gb|KIP09624.1| hypothetical protein PHLGIDRAFT_28970 [Phlebiopsi... 937 0.0	RNA-dependent RNA polymerase
plus.g4731	unitig122	3035237	3036035	798	+	0	15.77	741.29	728.51	1040.38	623.87	6.6725	6.7409	9.1252	9.1086	9.4673	8.9564	5.15	0	up	up	5.33	0	up	up																		ref|XP_007395404.1| hypothetical protein PHACADRAFT_142926 [Phan... 316 3e-105	CAMP-independent regulatory protein Pac2
minus.g4713	unitig122	3074489	3079224	4735	-	71.66	47.32	335.83	356.27	428.09	560.71	7.0856	6.8302	8.2222	8.2781	8.4527	8.716	2.44	0	up	up	2.95	0	up	up																		gb|KIM86900.1| hypothetical protein PILCRDRAFT_815342 [Piloderma... 267 4e-70
minus.g4766	unitig122	3227797	3228245	448	-	83.6	47.32	686	715.67	3254.02	1582.94	7.8963	7.6214	9.347	9.3861	10.9041	10.1553	3.21	0	up	up	4.94	0	up	up																		gb|ADX07331.1| putative hydrophobin [Flammulina velutipes] 61.6 3e-08
minus.g4774	unitig122	3253690	3254680	990	-	441.89	615.16	3600.65	4018.21	3005.81	1273.84	9.6635	9.8861	11.436	11.5453	11.259	10.4669	2.73	0	up	up	1.93	0	up																			gb|EMD36431.1| hypothetical protein CERSUDRAFT_115442 [Ceriporio... 137 6e-37
plus.g4812	unitig122	3271641	3273721	2080	+	0	23.66	292.15	157.74	1272.39	1478.69	6.4291	6.6139	8.1247	7.5868	9.5844	9.7442	3.24	0	up	up	5.79	0	up	up																		ref|XP_007398802.1| hypothetical protein PHACADRAFT_260864 [Phan... 165 3e-44
plus.g4818	unitig122	3288190	3290162	1972	+	203.03	165.62	595.9	586.74	2377.05	2194.66	8.4957	8.3477	9.302	9.2882	10.6336	10.5517	1.65	0	up		3.59	0	up	up																		ref|XP_007395831.1| hypothetical protein PHACADRAFT_173640 [Phan... 681 0.0	MFS multidrug transporter, putative
minus.g4815	unitig122	3373676	3375121	1445	-	1516.77	1932.24	4406.1	3499.36	2884.54	6569.21	11.0011	11.195	11.9299	11.7152	11.54	12.3152	1.15	0.02	up		1.4	0	up																			ref|XP_007395277.1| hypothetical protein PHACADRAFT_255141 [Phan... 510 3e-174
minus.g4887	unitig14	103813	104611	798	-	59.72	47.32	249.14	207.37	186.63	189.47	6.5683	6.3995	7.6675	7.496	7.3986	7.4126	2	0	up	up	1.73	0	up																			ref|XP_012179448.1| predicted protein [Fibroporia radiculosa] 283 4e-92	Methyltransferase type 12
plus.g4972	unitig16	62811	64659	1848	+	83.6	63.09	251.87	188.55	272.25	466.79	6.9877	6.7871	7.8298	7.568	7.9027	8.4221	1.5	0.01	up		2.23	0	up	up																		ref|XP_007399715.1| hypothetical protein PHACADRAFT_101677 [Phan... 52.4 0.001
plus.g4981	unitig16	93581	95286	1705	+	155.26	197.17	477.81	430.43	1523.57	2000.94	8.1756	8.3082	8.9921	8.9008	10.0916	10.3693	1.29	0	up		3.22	0	up	up																		gb|EMD33767.1| hypothetical protein CERSUDRAFT_87110 [Ceriporiop... 403 3e-132	Similar to integral membrane protein
plus.g4982	unitig16	96489	98309	1820	+	1349.57	2460.65	9908.44	6119.03	4664.69	4943.76	11.1125	11.5756	12.8575	12.3877	12.1342	12.1878	2.01	0	up	up	1.29	0	up																			gb|EMD33767.1| hypothetical protein CERSUDRAFT_87110 [Ceriporiop... 439 1e-145	WGS project CABT00000000 data, contig 2.12
minus.g4951	unitig16	112373	114804	2431	-	83.6	70.98	1349.48	1179.76	725.19	635	7.7088	7.5853	9.8965	9.7617	9.2866	9.1614	3.89	0	up	up	3.01	0	up	up																		gb|KIP03446.1| hypothetical protein PHLGIDRAFT_94764 [Phlebiopsi... 841 0.0	Probable general amino acid permease
plus.g5012	unitig16	183830	185685	1855	+	11.94	31.55	339.25	310.91	194.73	182.18	6.0075	6.192	7.9629	7.8786	7.4326	7.3713	3.44	0	up	up	2.66	0	up	up																		gb|EBA38673.1| transposase, Mutator family [Collinsella aerofaci... 43.1 0.88
minus.g4996	unitig16	255842	258737	2895	-	59.72	15.77	6930.31	8018.46	5752.88	7840.42	9.1785	8.9789	12.2448	12.3945	12.0567	12.3714	7.19	0	up	up	7.06	0	up	up																		ref|XP_007397530.1| hypothetical protein PHACADRAFT_259011 [Phan... 891 0.0	Related to hexose transporter protein
plus.g5045	unitig16	294091	297503	3412	+	1265.97	1017.39	3260.04	2860.98	2869.96	3978.41	10.6624	10.4873	11.4945	11.3721	11.375	11.6851	1.41	0	up		1.57	0	up																			emb|CDO75281.1| hypothetical protein BN946_scf184497.g12 [Tramet... 1014 0.0	Probable Xaa-Pro aminopeptidase P
plus.g5077	unitig16	390139	391740	1601	+	262.75	394.34	849.14	650.07	652.8	711.11	8.5176	8.8261	9.5115	9.262	9.2659	9.345	1.14	0	up		1	0.01	up																			gb|KIP09464.1| hypothetical protein PHLGIDRAFT_34470 [Phlebiopsi... 433 7e-144
plus.g5138	unitig16	543782	544848	1066	+	71.66	165.62	341.98	284.1	767.32	702.81	7.3013	7.7884	8.3793	8.2138	9.1491	9.0623	1.26	0	up		2.48	0	up	up
minus.g5129	unitig16	647093	648199	1106	-	453.84	828.1	2180.18	2325.01	1693.72	1831.52	9.5438	9.9951	10.8592	10.9211	10.6213	10.6943	1.75	0	up		1.41	0	up																			ref|XP_007390121.1| hypothetical protein PHACADRAFT_84753 [Phane... 158 6e-43
minus.g5132	unitig16	664643	667275	2632	-	131.37	70.98	200	212.79	212.29	272.46	7.2268	6.7885	7.5693	7.6259	7.6238	7.8552	1.05	0.03	up		1.28	0.01	up																			ref|XP_012184555.1| predicted protein [Fibroporia radiculosa] 401 4e-123
plus.g5198	unitig16	708194	710162	1968	+	11.94	23.66	103.07	132.92	122.89	134.81	5.4718	5.5922	6.5406	6.775	6.7023	6.7886	2.31	0	up	up	2.43	0	up	up																		ref|XP_012183180.1| predicted protein [Fibroporia radiculosa] 350 2e-113
plus.g5201	unitig16	714397	715266	869	+	59.72	78.87	670.3	382.51	255.5	210.92	6.9177	7.0295	8.8505	8.2983	7.9211	7.7488	2.75	0	up	up	1.6	0	up																			emb|CDB36212.1| amidohydrolase family protein [Phascolarctobacte... 38.5 3.8
minus.g5210	unitig19	85032	86273	1241	-	59.72	102.53	233.44	173.43	236.6	196.15	6.6495	6.9666	7.6585	7.3874	7.672	7.4988	1.21	0.02	up		1.3	0.01	up																			gb|KIP03868.1| hypothetical protein PHLGIDRAFT_76932 [Phlebiopsi... 294 4e-93
minus.g5250	unitig19	177536	178325	789	-	262.75	615.16	2842.29	2178.97	1950.31	3198.47	9.2403	9.795	11.1418	10.8853	10.7805	11.2582	2.39	0	up	up	2.43	0	up	up																		emb|CDO69852.1| hypothetical protein BN946_scf184884.g11 [Tramet... 175 5e-50	Prenyl cysteine carboxyl methyltransferase, putative
plus.g5329	unitig20	52047	52743	696	+	0	15.77	62.8	68.46	93.99	63.36	4.7217	4.9884	5.8053	5.8837	6.1728	5.8156	2.21	0.01	up		2.46	0.01	up																			gb|KDR84644.1| hypothetical protein GALMADRAFT_262786 [Galerina ... 70.5 2e-11
plus.g5336	unitig20	86320	88466	2146	+	226.92	370.68	1021.83	829.77	597.71	976.28	8.4755	8.8301	9.7319	9.5344	9.2329	9.6885	1.56	0	up		1.33	0	up																			gb|KIP07751.1| hypothetical protein PHLGIDRAFT_105227 [Phlebiops... 845 0.0	Quinate permease
plus.g5474	unitig22	371886	373082	1196	+	191.09	189.28	770.64	757.32	597.44	810.3	8.2012	8.178	9.3545	9.3382	9.1157	9.4029	1.95	0	up		1.84	0	up																			ref|XP_007399019.1| hypothetical protein PHACADRAFT_261267 [Phan... 304 6e-98
plus.g5481	unitig22	387922	389042	1120	+	847.96	1214.55	2761.07	2945.42	3194.87	2171.18	10.2558	10.5375	11.2661	11.3273	11.4049	11.0429	1.43	0	up		1.34	0	up																			gb|KIP02546.1| hypothetical protein PHLGIDRAFT_16479 [Phlebiopsi... 210 3e-62
plus.g5484	unitig22	395704	398285	2581	+	11.94	15.77	245.73	237.32	347.6	396.14	6.1018	6.046	7.7017	7.6699	8.0369	8.1663	3.47	0	up	up	4.09	0	up	up																		gb|KIP01460.1| hypothetical protein PHLGIDRAFT_80567 [Phlebiopsi... 905 0.0	APC amino acid permease
plus.g5560	unitig22	616661	619151	2490	+	47.77	47.32	516.04	437.56	301.15	247.56	6.7788	6.7158	8.5691	8.4076	8.0503	7.8693	3.14	0	up	up	2.35	0	up	up																		dbj|BAL05196.1| cytochrome P450 [Phanerochaete chrysosporium] 677 0.0	614/534 cytochrome P450
minus.g5518	unitig22	659036	663459	4423	-	71.66	78.87	604.09	454.68	277.65	466.79	7.161	7.1727	8.8323	8.5566	8.0982	8.582	2.65	0	up	up	2.16	0	up	up																		gb|KIP06734.1| hypothetical protein PHLGIDRAFT_35786 [Phlebiopsi... 141 7e-32
minus.g5526	unitig22	690642	693529	2887	-	107.49	70.98	221.84	249.59	269.82	148.17	7.0512	6.7547	7.6394	7.7496	7.8229	7.2783	1.36	0.01	up		1.19	0.04	up																			ref|XP_007316817.1| hypothetical protein SERLADRAFT_463898 [Serp... 612 0.0	Delta-12 fatty acid desaturase
minus.g5528	unitig22	696467	698751	2284	-	203.03	141.96	901.02	818.65	596.62	610.91	8.2164	7.9588	9.4874	9.3948	9.0953	9.1173	2.3	0	up	up	1.8	0	up																			ref|XP_007399112.1| hypothetical protein PHACADRAFT_261403 [Phan... 859 0.0	Synaptic vesicle transporter SV2
plus.g5595	unitig22	718769	721272	2503	+	226.92	252.37	950.16	793.55	799.46	674.88	8.4098	8.4734	9.6173	9.4458	9.4529	9.2946	1.81	0	up		1.57	0	up																			ref|XP_007393639.1| hypothetical protein PHACADRAFT_159420 [Phan... 897 0.0	MFS allantoate transporter, putative
plus.g5600	unitig22	733876	734622	746	+	0	31.55	109.21	51.34	128.29	111.74	5.0276	5.5494	6.4745	5.8145	6.628	6.4987	1.77	0.03	up		2.34	0	up																			ref|XP_007398580.1| hypothetical protein PHACADRAFT_260453 [Phan... 64.3 5e-09
plus.g5618	unitig22	791646	796680	5034	+	107.49	141.96	632.76	645.5	329.51	415.98	7.5418	7.6972	8.9716	8.9916	8.3611	8.5737	2.26	0	up	up	1.49	0	up																			gb|KIP01944.1| hypothetical protein PHLGIDRAFT_131016 [Phlebiops... 653 0.0
minus.g5600	unitig23	83199	85298	2099	-	11.94	23.66	78.5	86.43	86.97	91.49	5.2103	5.3587	6.1393	6.2271	6.2328	6.2791	1.85	0.01	up		1.96	0.01	up																			ref|XP_007399692.1| hypothetical protein PHACADRAFT_262302 [Phan... 594 0.0	Related to high-affinity nickel transport protein nic1
plus.g5685	unitig23	146686	147442	756	+	286.63	394.34	1131.73	1210.57	1030.39	1562.29	8.8525	9.0742	9.9795	10.0433	9.892	10.2887	1.72	0	up		1.86	0	up																			ref|XP_011340861.1| PREDICTED: dystonin isoform X28 [Cerapachys ... 43.9 0.11
plus.g5688	unitig23	154209	155698	1489	+	274.69	244.49	1325.58	1035.43	815.13	802.6	8.6583	8.563	10.0189	9.7798	9.5544	9.5401	2.15	0	up	up	1.61	0	up																			gb|KIP08111.1| hypothetical protein PHLGIDRAFT_35142 [Phlebiopsi... 684 0.0	C-3 sterol dehydrogenase/C-4 sterol decarboxylase
plus.g5724	unitig23	302821	304078	1257	+	35.83	110.41	891.46	405.04	406.21	684.59	7.0323	7.5142	9.3034	8.5393	8.542	9.0411	2.84	0	up	up	2.61	0	up	up																		gb|KIP05163.1| hypothetical protein PHLGIDRAFT_31015 [Phlebiopsi... 148 3e-37
plus.g5756	unitig23	407506	408220	714	+	35.83	31.55	237.54	150.61	122.89	105.06	6.0335	5.9179	7.4497	7.0177	6.8319	6.6924	2.33	0	up	up	1.59	0.02	up																			gb|KIP07920.1| hypothetical protein PHLGIDRAFT_127354 [Phlebiops... 174 3e-51	Acetyltransferase, GNAT family
minus.g5731	unitig23	466264	470052	3788	-	119.43	110.41	372.01	462.09	368.94	331.77	7.459	7.3844	8.3656	8.5714	8.3583	8.2599	1.81	0	up		1.56	0	up																			ref|XP_008044857.1| hypothetical protein TRAVEDRAFT_67418 [Trame... 387 2e-123
plus.g5785	unitig23	470469	471686	1217	+	71.66	78.87	324.91	323.18	243.89	192.5	6.8749	6.9001	8.053	8.0488	7.7844	7.5695	2.01	0	up	up	1.45	0	up																			gb|EMD39508.1| hypothetical protein CERSUDRAFT_111825 [Ceriporio... 544 0.0	Anthranilate phosphoribosyltransferase
plus.g5794	unitig23	511155	513773	2618	+	0	47.32	2324.89	1866.91	369.75	447.15	6.9227	7.2786	10.4056	10.1734	8.5906	8.7616	5.76	0	up	up	3.44	0	up	up																		ref|XP_007394743.1| hypothetical protein PHACADRAFT_254299 [Phan... 812 0.0	Synaptic vesicle transporter SVOP and related transporters
plus.g5837	unitig23	638667	641838	3171	+	298.58	283.92	775.42	452.11	477.79	773.25	8.5148	8.4686	9.3515	8.8532	8.9027	9.3493	1.04	0.03	up		1.07	0.03	up																			ref|XP_007401852.1| hypothetical protein PHACADRAFT_265504 [Phan... 701 0.0
minus.g5827	unitig23	773971	774964	993	-	0	0	45.05	82.72	88.05	60.12	4.5656	4.4143	5.4326	5.9736	6.0319	5.6843	3.25	0	up		3.44	0	up																			ref|WP_028873139.1| restriction endonuclease subunit M [Psychros... 44.3 0.12
plus.g5885	unitig23	777731	779759	2028	+	131.37	126.19	522.86	509.16	327.08	451.2	7.6246	7.5763	8.7595	8.7346	8.3232	8.62	1.94	0	up		1.54	0	up																			ref|XP_007401804.1| hypothetical protein PHACADRAFT_265403 [Phan... 665 0.0	Galactose-proton symport of transport system
plus.g5910	unitig23	857724	859587	1863	+	597.15	843.88	5799.26	5919.36	4110.47	2733.91	10.1894	10.4191	12.1035	12.124	11.7672	11.3852	2.95	0	up	up	2.19	0	up	up																		gb|KIP02732.1| hypothetical protein PHLGIDRAFT_95676 [Phlebiopsi... 607 0.0	Histidine acid phosphatase
plus.g5916	unitig23	879019	879274	255	+	131.37	141.96	252.56	427.58	331.13	467.8	7.5278	7.5651	8.0174	8.5005	8.2617	8.5863	1.25	0.01	up		1.48	0	up																			gb|ACU20699.1| unknown [Glycine max] 35.0 5.3
plus.g5918	unitig23	881456	882484	1028	+	453.84	323.36	1176.78	1500.09	933.15	1398.74	9.2175	8.9563	10.0382	10.2698	9.8234	10.2025	1.76	0	up		1.56	0	up																			gb|KIP03351.1| hypothetical protein PHLGIDRAFT_243499 [Phlebiops... 332 5e-102
minus.g5876	unitig23	940126	943936	3810	-	119.43	70.98	439.59	279.25	276.03	338.65	7.3422	6.9875	8.4434	8.0159	8.0052	8.1952	1.87	0	up		1.65	0	up																			ref|XP_007369323.1| cytochrome P450 [Dichomitus squalens LYAD-42... 724 0.0	Cytochrome P450 97B3
plus.g5968	unitig23	1075115	1076732	1617	+	525.5	670.37	1798.62	2319.31	2087.24	2049.73	9.6547	9.8323	10.6823	10.9236	10.8227	10.8055	1.74	0	up		1.75	0	up																			gb|KIP08980.1| hypothetical protein PHLGIDRAFT_68417 [Phlebiopsi... 685 0.0	Delta(14)-sterol reductase
minus.g5918	unitig23	1113432	1115457	2025	-	191.09	173.51	981.56	1251.64	1238.89	1426.27	8.4684	8.3874	9.7642	9.9967	9.9868	10.1242	2.55	0	up	up	2.81	0	up	up																		gb|EPS96561.1| hypothetical protein FOMPIDRAFT_1025364 [Fomitops... 457 2e-149
plus.g5992	unitig23	1140319	1144164	3845	+	143.32	244.49	574.06	582.75	335.72	496.95	7.8033	8.1783	8.9315	8.9462	8.4387	8.7959	1.49	0	up		1.03	0.02	up																			ref|XP_007401578.1| hypothetical protein PHACADRAFT_265021 [Phan... 1028 0.0
minus.g5939	unitig23	1165674	1168855	3181	-	143.32	212.94	447.09	313.48	536.13	742.89	7.7897	8.0579	8.6879	8.3679	8.8579	9.1724	1.02	0.03	up		1.76	0	up																			gb|KIP08095.1| hypothetical protein PHLGIDRAFT_391785 [Phlebiops... 935 0.0
minus.g5947	unitig23	1184259	1188054	3795	-	1086.82	1293.42	8148.04	7021.82	3953.01	4847.61	10.8372	10.9601	12.5878	12.4407	11.8943	12.0841	2.63	0	up	up	1.86	0	up																			gb|KIP08082.1| hypothetical protein PHLGIDRAFT_127225 [Phlebiops... 336 3e-94
minus.g5953	unitig23	1199367	1200897	1530	-	83.6	197.17	701.02	460.1	509.12	404.03	7.4412	7.9704	9.0945	8.6924	8.7874	8.5722	1.91	0	up		1.57	0	up																			ref|XP_007400426.1| hypothetical protein PHACADRAFT_177934 [Phan... 192 5e-52
minus.g5957	unitig23	1206955	1207384	429	-	107.49	197.17	1013.64	644.65	1041.19	1837.18	8.0328	8.3614	9.724	9.3006	9.7501	10.3139	2.29	0	up	up	3.06	0	up	up																		ref|WP_009453018.1| xylose isomerase domain-containing protein [... 36.6 6.5
minus.g5958	unitig23	1207440	1210952	3512	-	71.66	94.64	2152.88	1542.88	469.41	993.69	7.7861	7.8678	10.4472	10.106	8.9773	9.6707	4.2	0	up	up	2.9	0	up	up																		gb|KIP05389.1| hypothetical protein PHLGIDRAFT_92300 [Phlebiopsi... 493 2e-156
minus.g5962	unitig23	1223900	1228614	4714	-	107.49	197.17	1676.43	1574.25	1133.83	2852.74	8.3451	8.6343	10.3838	10.3228	10.0099	10.9175	3.19	0	up	up	3.48	0	up	up																		ref|XP_007399332.1| hypothetical protein PHACADRAFT_186983 [Phan... 146 8e-35
plus.g6043	unitig23	1272927	1274147	1220	+	2615.54	2768.24	7143.28	7039.22	6907.5	8856.38	11.7817	11.826	12.6571	12.6433	12.6256	12.8616	1.38	0	up		1.53	0	up																			ref|XP_007399291.1| hypothetical protein PHACADRAFT_261628 [Phan... 563 0.0
plus.g6067	unitig23	1317024	1318527	1503	+	59.72	110.41	271.67	340.29	284.94	257.08	6.8421	7.1853	7.9263	8.1386	7.9712	7.8759	1.71	0	up		1.54	0	up																			ref|XP_007268034.1| cytochrome P450 [Fomitiporia mediterranea MF... 586 0.0	Cytochrome P450 51 cyp51
minus.g6004	unitig23	1333433	1334332	899	-	167.2	149.85	331.05	316.9	427.55	327.11	7.7075	7.6145	8.2689	8.2292	8.5077	8.2583	1.01	0.01	up		1.23	0	up																			gb|KIY65314.1| hypothetical protein CYLTODRAFT_424454 [Cylindrob... 47.4 0.002
minus.g6050	unitig23	1462674	1464660	1986	-	214.98	315.47	1823.19	1996.13	1285.35	880.94	8.7035	8.9425	10.4633	10.5533	10.125	9.7745	2.75	0	up	up	1.95	0	up																			gb|KIP08965.1| hypothetical protein PHLGIDRAFT_116824 [Phlebiops... 335 1e-112	EBP domain protein, putative
minus.g6069	unitig23	1501665	1507626	5961	-	47.77	86.75	201.36	202.24	319.24	416.18	6.6613	6.9551	7.6048	7.6089	8.033	8.2902	1.43	0	up		2.28	0	up	up																		gb|KIM23601.1| hypothetical protein M408DRAFT_332229 [Serendipit... 357 4e-99
plus.g6174	unitig24	8304	9383	1079	+	23.89	94.64	1099.65	1132.7	1413.37	1109.07	7.4418	7.8425	9.7544	9.7838	10.004	9.7632	3.89	0	up	up	4.06	0	up	up																		gb|KIP05065.1| hypothetical protein PHLGIDRAFT_108726 [Phlebiops... 272 4e-86	Putative aylformamidase
minus.g6138	unitig28	84869	86971	2102	-	47.77	63.09	147.44	126.08	235.52	201.41	6.3549	6.4761	7.1182	6.9794	7.5539	7.4058	1.18	0.03	up		1.85	0	up																			gb|KIP05704.1| hypothetical protein PHLGIDRAFT_488066 [Phlebiops... 44.7 0.27
minus.g6180	unitig28	221691	223640	1949	-	107.49	126.19	628.66	410.75	240.11	272.26	7.3719	7.4564	8.855	8.4443	7.9524	8.0643	2.06	0	up	up	1.06	0.03	up																			ref|XP_002667565.2| PREDICTED: kinesin-like protein KIF13B isofo... 42.7 0.21
plus.g6258	unitig28	265368	267071	1703	+	35.83	78.87	266.21	281.25	261.72	170.24	6.4328	6.8001	7.7946	7.8478	7.7795	7.3839	2.05	0	up	up	1.71	0	up																			gb|EMD41848.1| hypothetical protein CERSUDRAFT_90429 [Ceriporiop... 429 5e-144	Salicylate 1-monooxygenase
plus.g6264	unitig28	286864	289235	2371	+	406.07	394.34	2298.27	1441.9	1232.41	1959.65	9.2938	9.2638	10.7966	10.3479	10.2023	10.6408	2.16	0	up	up	1.93	0	up																			ref|XP_007391056.1| hypothetical protein PHACADRAFT_248382 [Phan... 357 1e-108
minus.g6250	unitig28	398255	398682	427	-	59.72	23.66	119.45	191.4	145.04	194.53	6.3695	5.8715	6.8558	7.2885	7.0308	7.3042	1.83	0	up		1.95	0	up																			ref|WP_057744463.1| adenylosuccinate lyase [Weissella viridescens] 37.4 1.1
plus.g6311	unitig28	399447	400152	705	+	59.72	23.66	564.5	469.22	586.09	766.98	7.1626	6.7585	8.8187	8.6416	8.8558	9.1218	3.46	0	up	up	3.84	0	up	up																		gb|KIP02500.1| hypothetical protein PHLGIDRAFT_122415 [Phlebiops... 104 2e-24
plus.g6316	unitig28	409009	410634	1625	+	11.94	0	75.08	68.17	54.83	43.72	4.8046	4.3792	5.8572	5.7735	5.5797	5.3856	2.84	0	up		2.31	0.02	up																			ref|XP_007391265.1| hypothetical protein PHACADRAFT_205002 [Phan... 344 4e-114
plus.g6448	unitig30	20537	21958	1421	+	95.54	39.43	159.73	208.51	171.78	139.27	6.7801	6.2172	7.1955	7.4429	7.2627	7.0729	1.47	0.01	up		1.22	0.03	up																			gb|ETP21922.1| hypothetical protein F441_04673 [Phytophthora par... 52.4 9e-05
minus.g6421	unitig38	82447	83434	987	-	131.37	94.64	560.4	394.49	751.66	801.19	7.7626	7.536	8.9198	8.595	9.203	9.2657	2.02	0	up	up	2.72	0	up	up																		gb|EMD40946.1| hypothetical protein CERSUDRAFT_91697 [Ceriporiop... 90.5 9e-18
plus.g6507	unitig38	157882	158718	836	+	5290.79	6995.51	58381.7	77120.8	36125.9	19563.7	13.3491	13.5407	15.3994	15.6822	14.9293	14.3657	3.37	0	up	up	2.12	0	up	up																		emb|CDO70112.1| hypothetical protein BN946_scf184806.g39 [Tramet... 124 1e-32
minus.g6490	unitig38	310627	311966	1339	-	119.43	78.87	391.81	382.8	211.75	234.4	7.297	7.0026	8.3011	8.2796	7.7311	7.8222	1.95	0	up		1.17	0.01	up																			ref|XP_007392424.1| hypothetical protein PHACADRAFT_250650 [Phan... 414 4e-140	RTA1 domain protein, putative
plus.g6600	unitig38	433532	435644	2112	+	776.3	765.01	1803.4	1644.14	1627.55	2485.54	9.9566	9.9416	10.6878	10.6021	10.5927	10.993	1.14	0	up		1.39	0	up																			gb|KIP10392.1| hypothetical protein PHLGIDRAFT_240369 [Phlebiops... 514 3e-170
plus.g6610	unitig38	465449	467666	2217	+	23.89	31.55	4907.12	5121.53	2209.05	2723.59	8.3246	8.2996	11.6294	11.6742	10.8253	11.0305	6.89	0	up	up	5.87	0	up	up																		gb|KIP10375.1| hypothetical protein PHLGIDRAFT_33910 [Phlebiopsi... 888 0.0	Related to hexose transporter protein
minus.g6588	unitig38	612077	615410	3333	-	238.86	339.13	814.33	843.75	932.07	1653.99	8.6033	8.8439	9.5838	9.6167	9.7095	10.265	1.45	0	up		2.08	0	up	up																		gb|KIP10413.1| hypothetical protein PHLGIDRAFT_22327 [Phlebiopsi... 915 0.0
minus.g6600	unitig38	661660	662416	756	-	47.77	55.21	251.87	186.55	410.53	429.94	6.6828	6.7021	7.8232	7.5514	8.2898	8.3354	1.92	0	up		2.85	0	up	up																		ref|XP_002468737.1| predicted protein [Postia placenta Mad-698-R] 224 7e-69	Polyubiquitin
plus.g6674	unitig38	663717	667724	4007	+	59.72	31.55	230.03	280.68	426.47	574.88	6.8624	6.5203	7.7895	7.9724	8.3714	8.6676	2.36	0	up	up	3.31	0	up	up																		gb|KIK36482.1| hypothetical protein CY34DRAFT_811248 [Suillus lu... 1007 0.0	ATP-dependent chaperone ClpB
plus.g6677	unitig38	675412	676034	622	+	83.6	86.75	248.46	213.65	243.08	207.28	6.9038	6.9034	7.7574	7.6187	7.7378	7.5911	1.37	0	up		1.34	0.01	up																			gb|ABR25804.1| ubiquitin-conjugating enzyme e2-17 kDa [Oryza sat... 168 4e-50	Ubiquitin-conjugating enzyme E2
minus.g6618	unitig38	709478	713101	3623	-	179.15	78.87	533.1	346	211.21	926.28	7.8263	7.2693	8.7694	8.3643	7.9297	9.317	1.63	0.03	up		1.97	0.01	up																			ref|XP_012179755.1| predicted protein [Fibroporia radiculosa] 522 1e-164
plus.g6718	unitig38	786363	788490	2127	+	0	7.89	43.69	47.64	134.77	186.03	4.8404	4.9006	5.5738	5.6437	6.5881	6.9069	2.12	0.03	up		3.89	0	up	up																		ref|XP_007392543.1| hypothetical protein PHACADRAFT_138388 [Phan... 520 7e-174
plus.g6722	unitig38	793369	795310	1941	+	95.54	134.07	292.83	279.82	466.44	425.29	7.286	7.4872	8.1211	8.0801	8.5581	8.4696	1.23	0	up		1.87	0	up																			emb|CDO75204.1| hypothetical protein BN946_scf184794.g11 [Tramet... 621 0.0	Auxin efflux carrier transmembrane protein
minus.g6661	unitig38	832500	833307	807	-	262.75	181.39	483.95	501.74	483.73	413.55	8.2501	7.9591	8.7776	8.8115	8.7775	8.6333	1.16	0	up		1.02	0.01	up																			gb|KIP10397.1| hypothetical protein PHLGIDRAFT_22319 [Phlebiopsi... 378 3e-130	Related to RNA-binding protein
plus.g6769	unitig38	917026	918335	1309	+	262.75	291.81	713.3	514.29	676.3	824.87	8.4604	8.5314	9.3047	9.0039	9.255	9.4426	1.11	0	up		1.4	0	up																			gb|KIP03079.1| hypothetical protein PHLGIDRAFT_16121 [Phlebiopsi... 156 2e-39
plus.g6783	unitig38	970160	972509	2349	+	131.37	173.51	468.25	554.8	447.81	408.49	7.6804	7.855	8.6932	8.8542	8.6518	8.5667	1.67	0	up		1.42	0	up																			ref|XP_007392665.1| hypothetical protein PHACADRAFT_138561 [Phan... 978 0.0	Uric acid-xanthine permease
plus.g6787	unitig38	982739	985005	2266	+	0	15.77	738.56	727.65	887.78	880.94	6.7108	6.7769	9.1383	9.1242	9.3223	9.3147	5.2	0	up	up	5.47	0	up	up																		gb|KIP03794.1| hypothetical protein PHLGIDRAFT_495706 [Phlebiops... 684 0.0	APC amino acid permease
plus.g6791	unitig38	996579	998840	2261	+	23.89	23.66	225.25	296.08	114.52	64.17	5.8429	5.7623	7.3835	7.656	6.7504	6.2533	3.12	0	up	up	1.62	0.04	up																			ref|XP_012181082.1| predicted protein [Fibroporia radiculosa] 629 0.0	APC amino acid permease
minus.g6727	unitig38	1022137	1023833	1696	-	226.92	394.34	1730.36	943.58	2151.79	2430.28	8.8709	9.2235	10.493	9.9297	10.7057	10.8265	2	0	up	up	2.76	0	up	up																		ref|XP_007870588.1| hypothetical protein GLOTRDRAFT_141260 [Gloe... 68.9 8e-10
minus.g6732	unitig38	1037015	1038456	1441	-	11.94	7.89	63.48	63.61	105.06	104.65	5.1038	4.9117	5.8899	5.8929	6.3471	6.3439	2.14	0.01	up		2.85	0	up	up																		ref|XP_007395075.1| hypothetical protein PHACADRAFT_254932 [Phan... 84.3 2e-15
minus.g6763	unitig39	73616	76291	2675	-	83.6	149.85	527.64	508.3	332.48	267.2	7.2635	7.6162	8.7112	8.6757	8.2753	8.0776	2.03	0	up	up	1.25	0	up																			ref|XP_012178836.1| predicted protein [Fibroporia radiculosa] 819 0.0	Lysine-specific permease LysP
minus.g6773	unitig5	23460	25886	2426	-	23.89	39.43	2675.06	1914.83	6509.67	474.07	7.8438	7.8722	10.8219	10.4832	11.7674	9.1977	3.91	0	up	up	4.39	0	up	up																		gb|KIP11842.1| hydrophobin, mutated [Phlebiopsis gigantea 11061_... 124 2e-31
minus.g6784	unitig5	59385	60375	990	-	95.54	47.32	539.24	597.58	299.53	227.72	7.2386	6.8192	8.6706	8.7733	8.11	7.8622	2.94	0	up	up	1.85	0	up																			ref|XP_007395095.1| hypothetical protein PHACADRAFT_254970 [Phan... 304 3e-98	Inactive hydroxysteroid dehydrogenase-like protein 1
minus.g6815	unitig5	154708	155508	800	-	71.66	31.55	1157.67	817.22	412.69	350.39	7.3048	6.9088	9.5706	9.2169	8.5564	8.4059	4.1	0	up	up	2.75	0	up	up																		gb|KIP06869.1| hypothetical protein PHLGIDRAFT_13625 [Phlebiopsi... 284 3e-92	Prenyl cysteine carboxyl methyltransferase, putative
minus.g6828	unitig5	202828	203688	860	-	238.86	323.36	758.35	743.06	521	682.16	8.3888	8.6111	9.3614	9.3424	9.0145	9.2621	1.36	0	up		1.05	0	up																			ref|XP_007395075.1| hypothetical protein PHACADRAFT_254932 [Phan... 240 3e-76
minus.g6831	unitig5	210220	211802	1582	-	59.72	39.43	354.26	460.95	239.3	90.08	6.662	6.4028	8.0687	8.3312	7.6937	6.8398	2.83	0	up	up	1.58	0.03	up																			ref|XP_007395073.1| hypothetical protein PHACADRAFT_254928 [Phan... 562 0.0	Dioxygenase, isopenicillin N synthase
plus.g6921	unitig5	281315	282903	1588	+	501.61	488.98	2244.35	2194.37	2157.73	1653.38	9.5837	9.5579	10.866	10.8445	10.8283	10.5765	2.13	0	up	up	1.91	0	up																			ref|XP_007395073.1| hypothetical protein PHACADRAFT_254928 [Phan... 517 2e-180	Dioxygenase, isopenicillin N synthase
plus.g6929	unitig5	308545	308968	423	+	107.49	331.24	35204.4	29492.7	32543.7	18778.7	10.9356	11.1354	14.4865	14.3035	14.405	13.8494	6.83	0	up	up	6.5	0	up	up																		ref|XP_007396631.1| hypothetical protein PHACADRAFT_97588 [Phane... 111 8e-29
minus.g6895	unitig5	438959	444142	5183	-	23.89	39.43	135.15	204.52	166.64	182.18	5.9646	6.1094	6.9721	7.3573	7.1646	7.2481	2.16	0	up	up	2.19	0	up	up																		gb|KIM24838.1| hypothetical protein M408DRAFT_331512 [Serendipit... 754 0.0	Related to WD40-repeat protein (Notchless protein)
plus.g6986	unitig5	493433	495300	1867	+	621.04	701.92	2131.04	1618.18	1514.38	2224.82	9.7487	9.8398	10.8204	10.5609	10.4997	10.8619	1.47	0	up		1.46	0	up																			gb|KIP07760.1| hypothetical protein PHLGIDRAFT_19102 [Phlebiopsi... 935 0.0	Protein transport protein Sec61 subunit alpha
plus.g7040	unitig55	135707	141889	6182	+	298.58	197.17	763.82	827.2	617.96	750.18	8.5732	8.2588	9.3823	9.4582	9.1849	9.3656	1.68	0	up		1.47	0	up																			gb|KIP05505.1| hypothetical protein PHLGIDRAFT_128871 [Phlebiops... 2277 0.0	ABC metal ion transporter
minus.g6989	unitig55	188061	190376	2315	-	47.77	23.66	610.92	335.45	184.74	330.15	6.6872	6.3438	8.6906	8.0984	7.5469	8.0833	3.45	0	up	up	2.6	0	up	up																		gb|KIP07137.1| hypothetical protein PHLGIDRAFT_431325 [Phlebiops... 846 0.0	MFS nicotinic acid transporter Tna1, putative
plus.g7085	unitig55	264633	266712	2079	+	71.66	55.21	761.08	849.17	610.4	795.72	7.4666	7.2965	9.2345	9.3425	9.0222	9.2787	3.51	0	up	up	3.32	0	up	up																		ref|XP_007397645.1| hypothetical protein PHACADRAFT_210693 [Phan... 56.2 8e-05
plus.g7091	unitig55	274496	276455	1959	+	35.83	23.66	292.83	232.47	161.51	199.39	6.2593	6.0246	7.7866	7.5653	7.2262	7.4207	2.92	0	up	up	2.39	0	up	up																		ref|XP_007397645.1| hypothetical protein PHACADRAFT_210693 [Phan... 57.0 4e-05
plus.g7102	unitig55	299353	304685	5332	+	728.53	796.56	1634.11	1575.4	1816.88	2365.1	9.8951	9.963	10.5872	10.5536	10.6859	10.9366	1.05	0	up		1.43	0	up																			gb|KIP02322.1| hypothetical protein PHLGIDRAFT_130792 [Phlebiops... 2184 0.0	Vacuolar protein sorting/targeting protein 10
plus.g7141	unitig59	60244	63101	2857	+	11.94	78.87	1303.06	991.5	448.62	729.53	6.996	7.469	9.7756	9.4988	8.7362	9.196	4.21	0	up	up	3.27	0	up	up																		gb|KIP03516.1| hypothetical protein PHLGIDRAFT_121519 [Phlebiops... 775 0.0
plus.g7151	unitig59	111922	112239	317	+	0	0	292.15	103.83	72.65	118.01	5.1172	4.9532	7.49	6.4842	6.1641	6.6034	4.47	0	up	up	3.48	0	up	up																		ref|XP_007380194.1| hypothetical protein PUNSTDRAFT_18994 [Punct... 97.1 7e-24
minus.g7168	unitig59	344372	346383	2011	-	728.53	859.65	3734.43	2908.33	3337.75	3146.65	10.1793	10.2968	11.5803	11.3412	11.4722	11.4159	2.03	0	up	up	1.99	0	up																			gb|KIP12603.1| hypothetical protein PHLGIDRAFT_98049 [Phlebiopsi... 468 2e-158
minus.g7212	unitig59	467977	469362	1385	-	692.7	709.8	1809.54	1734.56	1530.32	2390.4	9.8431	9.8584	10.6729	10.6333	10.5173	10.9385	1.31	0	up		1.45	0	up																			ref|XP_012180223.1| predicted protein [Fibroporia radiculosa] 695 0.0	G1/S-specific cyclin CLN1
minus.g7258	unitig59	575390	575845	455	-	23.89	7.89	208.19	173.14	692.78	445.73	6.3292	5.9858	7.5902	7.4237	8.7724	8.3226	3.08	0	up	up	4.62	0	up	up																		gb|EPQ63306.1| hypothetical protein BGT96224_ASP20071 [Blumeria ... 37.0 2.9
minus.g7260	unitig59	577726	578422	696	-	35.83	15.77	90.1	100.12	236.6	135.83	5.9151	5.5299	6.4776	6.5706	7.38	6.8481	1.71	0.02	up		2.65	0	up	up																		gb|EPY30276.1| endosomal integral membrane protein [Angomonas de... 43.5 0.096
plus.g7348	unitig59	617832	622135	4303	+	226.92	465.32	1745.38	1062.81	1144.9	1633.95	8.7584	9.2534	10.4333	9.961	10.0301	10.3692	1.92	0	up		1.9	0	up																			gb|KIP11944.1| hypothetical protein PHLGIDRAFT_98631 [Phlebiopsi... 1598 0.0	DENN domain-containing protein
plus.g7388	unitig59	727528	729123	1595	+	334.41	212.94	881.9	533.4	789.2	1095.1	8.717	8.3735	9.5621	9.0986	9.4573	9.771	1.34	0	up		1.75	0	up																			ref|XP_007390457.1| hypothetical protein PHACADRAFT_168384 [Phan... 255 3e-71
plus.g7390	unitig59	733721	735425	1704	+	35.83	78.87	532.42	495.75	174.48	242.3	6.6318	6.9687	8.583	8.513	7.5365	7.8296	2.93	0	up	up	1.65	0	up																			ref|XP_007392280.1| hypothetical protein PHACADRAFT_250403 [Phan... 718 0.0	Salicylate 1-monooxygenase
plus.g7415	unitig59	785522	788050	2528	+	214.98	228.71	539.93	522.56	549.36	710.91	8.1957	8.2305	8.9562	8.9262	8.9725	9.2157	1.22	0	up		1.47	0	up																			gb|EMD42062.1| hypothetical protein CERSUDRAFT_110608 [Ceriporio... 577 0.0	Related to MNR2-Manganese resistance protein
plus.g7459	unitig59	905772	910712	4940	+	370.24	362.79	853.23	810.66	666.31	897.14	8.855	8.833	9.576	9.5284	9.3479	9.6235	1.16	0	up		1.07	0	up																			gb|KIP12569.1| hypothetical protein PHLGIDRAFT_97993 [Phlebiopsi... 1874 0.0
minus.g7458	unitig59	1087817	1089485	1668	-	179.15	268.15	898.28	744.2	1164.08	1158.66	8.3443	8.6013	9.6245	9.449	9.8732	9.8687	1.8	0	up		2.29	0	up	up																		gb|KIP12487.1| hypothetical protein PHLGIDRAFT_124026 [Phlebiops... 415 1e-139	G protein-coupled receptor GprD
minus.g7465	unitig59	1104089	1105708	1619	-	0	55.21	89.42	107.54	135.85	114.57	5.2178	6.0286	6.3971	6.5632	6.7791	6.6214	1.45	0.03	up		1.79	0.01	up																			gb|KIP12483.1| hypothetical protein PHLGIDRAFT_498487 [Phlebiops... 600 0.0	Protein phosphatase 1K, mitochondrial
minus.g7468	unitig59	1111339	1113803	2464	-	59.72	55.21	190.44	163.44	184.2	157.48	6.481	6.4009	7.3565	7.2167	7.3267	7.1831	1.54	0	up		1.49	0.01	up																			ref|XP_007390646.1| hypothetical protein PHACADRAFT_247684 [Phan... 793 0.0	MFS nicotinic acid transporter Tna1, putative
plus.g7632	unitig59	1341310	1342627	1317	+	262.75	173.51	720.13	771.3	633.9	1023.24	8.4789	8.1731	9.3284	9.3933	9.21	9.6651	1.74	0	up		1.89	0	up																			gb|KDQ54743.1| hypothetical protein JAAARDRAFT_37842 [Jaapia arg... 328 1e-109	Ras small monomeric GTPase RasB
plus.g7676	unitig59	1449780	1452137	2357	+	35.83	31.55	660.74	693.42	147.74	134.61	6.5286	6.4048	8.7533	8.8042	7.3256	7.2456	4.09	0	up	up	1.85	0	up																			ref|XP_007390272.1| hypothetical protein PHACADRAFT_133651 [Phan... 702 0.0	Transporter protein smf2
minus.g7639	unitig59	1552190	1554958	2768	-	1015.16	1317.08	10828.6	9147.45	5925.73	8372.79	10.9918	11.1629	12.9903	12.8233	12.407	12.7369	3.04	0	up	up	2.56	0	up	up																		ref|XP_007390233.1| hypothetical protein PHACADRAFT_246918 [Phan... 1079 0.0	Small oligopeptide transporter, OPT family
minus.g7648	unitig59	1573240	1575156	1916	-	0	0	48.46	50.77	41.05	39.67	4.2092	4.0708	5.2834	5.329	5.1449	5.1165	3.11	0	up		2.82	0.01	up																			gb|EPS97121.1| hypothetical protein FOMPIDRAFT_1052669 [Fomitops... 45.8 0.13
plus.g7721	unitig59	1593112	1593915	803	+	83.6	63.09	479.18	391.92	398.92	490.47	7.2393	7.0454	8.6038	8.4129	8.4296	8.6271	2.48	0	up	up	2.51	0	up	up																		ref|XP_012183204.1| predicted protein [Fibroporia radiculosa] 46.2 0.002
plus.g7768	unitig59	1703810	1705168	1358	+	131.37	134.07	341.98	429.86	326.54	341.49	7.5173	7.5138	8.2837	8.4987	8.2415	8.2829	1.49	0	up		1.29	0	up																			ref|XP_007390537.1| hypothetical protein PHACADRAFT_190240 [Phan... 534 0.0	ER membrane protein
minus.g7705	unitig59	1718829	1723603	4774	-	59.72	47.32	127.64	153.75	141.8	142.3	6.3507	6.1829	6.9003	7.07	6.996	6.9994	1.34	0.02	up		1.35	0.02	up																			gb|KIP11367.1| hypothetical protein PHLGIDRAFT_99506 [Phlebiopsi... 1287 0.0
minus.g7714	unitig59	1742322	1745185	2863	-	441.89	567.84	2894.17	2083.98	2113.98	5167.03	9.6765	9.8401	11.2304	10.9192	10.9325	11.8072	2.2	0	up	up	2.72	0	up	up																		ref|XP_007390523.1| hypothetical protein PHACADRAFT_247461 [Phan... 227 5e-59
minus.g7722	unitig59	1771822	1773247	1425	-	191.09	189.28	410.23	749.33	635.52	369.83	8.0336	8.0136	8.6442	9.2109	9.0521	8.551	1.54	0	up		1.34	0.01	up																			ref|XP_007390743.1| hypothetical protein PHACADRAFT_247851 [Phan... 536 0.0	Solute carrier family 35, member C1 (Fragment)
minus.g7786	unitig59	1960194	1964725	4531	-	322.46	347.02	686.68	758.75	614.99	889.65	8.6889	8.7398	9.3271	9.4199	9.2262	9.57	1.08	0	up		1.14	0	up																			ref|XP_007390770.1| hypothetical protein PHACADRAFT_84832 [Phane... 1393 0.0
minus.g7789	unitig59	1972246	1974131	1885	-	11.94	70.98	212.97	286.1	339.77	224.69	6.13	6.7241	7.5814	7.8597	8.0259	7.6319	2.25	0	up	up	2.42	0	up	up																		gb|KIP01363.1| hypothetical protein PHLGIDRAFT_362060 [Phlebiops... 277 2e-85
minus.g7833	unitig59	2077499	2078636	1137	-	441.89	544.18	1433.43	1877.47	3225.93	2124.22	9.5007	9.6435	10.4499	10.7005	11.2271	10.8179	1.7	0	up		2.37	0	up	up																		gb|KIP11691.1| hypothetical protein PHLGIDRAFT_99111 [Phlebiopsi... 264 1e-83
plus.g7919	unitig59	2105305	2106613	1308	+	800.19	867.54	2358.34	2966.24	2165.84	1780.1	10.0863	10.1465	11.0232	11.2431	10.9432	10.7618	1.65	0	up		1.22	0	up																			gb|KIP11702.1| hypothetical protein PHLGIDRAFT_21438 [Phlebiopsi... 308 1e-103
plus.g7920	unitig59	2108635	2108961	326	+	11.94	23.66	346.75	198.81	66.98	147.97	5.6847	5.784	7.8261	7.278	6.3046	6.9991	3.36	0	up	up	2.08	0.01	up																			ref|XP_013897574.1| hypothetical protein MNEG_9407 [Monoraphidiu... 38.1 0.78
plus.g7921	unitig59	2109075	2110038	963	+	1648.15	2302.92	7836.1	4383.04	3731.27	8265.51	11.2401	11.5027	12.612	12.0614	11.9159	12.6645	1.56	0	up		1.53	0	up																			gb|KIP11703.1| hypothetical protein PHLGIDRAFT_21439 [Phlebiopsi... 318 3e-104
plus.g7924	unitig59	2113872	2115140	1268	+	358.29	473.2	22021.6	22597.5	15214.9	5205.49	10.6338	10.7375	13.7978	13.8248	13.4179	12.3914	5.46	0	up	up	4.38	0	up	up																		dbj|BAB71387.1| unnamed protein product [Homo sapiens] 40.4 1.4
plus.g7926	unitig59	2116427	2116953	526	+	131.37	78.87	3847.06	5277.56	1039.03	547.55	8.4491	8.1859	11.2352	11.5714	9.937	9.3716	5.22	0	up	up	2.77	0	up	up																		gb|EMF15041.1| hypothetical protein SEPMUDRAFT_130808 [Sphaeruli... 34.7 6.2
minus.g7902	unitig59	2248869	2254894	6025	-	238.86	197.17	1040.26	1029.16	645.51	648.16	8.4397	8.2911	9.7014	9.6913	9.2495	9.2533	2.23	0	up	up	1.55	0	up																			gb|KIP11760.1| hypothetical protein PHLGIDRAFT_114337 [Phlebiops... 2325 0.0	ABC drug exporter AtrF
plus.g7981	unitig59	2297417	2299394	1977	+	83.6	118.3	538.56	463.23	226.6	273.27	7.1784	7.3715	8.6793	8.5332	7.8706	8.0382	2.2	0	up	up	1.21	0.01	up																			ref|XP_007390858.1| hypothetical protein PHACADRAFT_112053 [Phan... 731 0.0	Related to pantothenate kinase
minus.g7931	unitig59	2330917	2332559	1642	-	35.83	70.98	177.47	148.33	158	146.76	6.1546	6.4949	7.2433	7.0795	7.1372	7.07	1.44	0.01	up		1.35	0.02	up																			ref|XP_007390861.1| hypothetical protein PHACADRAFT_190611 [Phan... 161 3e-40
minus.g7934	unitig59	2340931	2341874	943	-	859.9	488.98	2150.15	1972.45	2039.44	1853.38	10.0393	9.6007	10.8545	10.7728	10.8044	10.7142	1.6	0	up		1.52	0	up																			ref|XP_007271074.1| hypothetical protein FOMMEDRAFT_149034 [Fomi... 146 2e-39
plus.g7997	unitig59	2349505	2349905	400	+	11.94	0	58.7	102.12	156.92	84.21	5.1703	4.7624	5.866	6.3613	6.7716	6.1847	2.81	0	up	up	3.36	0	up	up																		ref|XP_007390834.1| hypothetical protein PHACADRAFT_248004 [Phan... 102 1e-25
minus.g7948	unitig59	2371430	2373808	2378	-	11.94	78.87	677.81	608.14	637.14	613.34	6.801	7.3127	9.0309	8.9255	8.9709	8.9339	3.44	0	up	up	3.4	0	up	up																		gb|KIP11782.1| hypothetical protein PHLGIDRAFT_440441 [Phlebiops... 871 0.0	Alternative sulfate transporter
minus.g7998	unitig59	2507990	2510283	2293	-	286.63	347.02	1185.65	1207.43	887.78	760.1	8.7362	8.8678	9.9424	9.9602	9.6686	9.5255	1.87	0	up		1.34	0	up																			ref|XP_007390924.1| hypothetical protein PHACADRAFT_190687 [Phan... 692 0.0	Magnesium transporter nipa2
minus.g8052	unitig59	2662787	2663764	977	-	23.89	39.43	1598.62	1916.26	1631.06	1264.53	7.6111	7.6468	10.2015	10.3849	10.222	9.9697	5.29	0	up	up	5.02	0	up	up																		ref|XP_007306041.1| hypothetical protein STEHIDRAFT_169763 [Ster... 77.0 1e-13
minus.g8063	unitig59	2692869	2694526	1657	-	23.89	23.66	132.42	72.45	99.66	89.67	5.5385	5.4718	6.6921	6.1484	6.4314	6.3364	1.85	0.01	up		1.75	0.03	up																			gb|KIP11665.1| hypothetical protein PHLGIDRAFT_99067 [Phlebiopsi... 519 0.0	2OG-Fe(II) oxygenase superfamily protein
minus.g8067	unitig59	2705042	2706957	1915	-	59.72	94.64	2314.65	1915.69	1036.6	895.72	7.8742	8.0135	10.5922	10.3989	9.7935	9.6553	4.54	0	up	up	3.43	0	up	up																		ref|XP_007390984.1| hypothetical protein PHACADRAFT_248262 [Phan... 629 0.0	Metal tolerance protein
minus.g8097	unitig59	2794921	2795382	461	-	35.83	31.55	105.8	95.84	751.93	718.8	6.4588	6.3349	6.9978	6.915	8.8574	8.8105	1.37	0.03	up		4.21	0	up	up																		gb|KIK63589.1| hypothetical protein GYMLUDRAFT_443395 [Gymnopus ... 112 1e-26
minus.g8098	unitig59	2795514	2796884	1370	-	11.94	47.32	131.06	162.59	818.1	699.57	6.2832	6.6191	7.2477	7.4313	8.9931	8.831	1.91	0	up		4.24	0	up	up																		gb|EMD32546.1| hypothetical protein CERSUDRAFT_87875 [Ceriporiop... 318 2e-102	Hypothetical putative delta-9 fatty acid desaturase
plus.g8155	unitig59	2810188	2810946	758	+	95.54	94.64	4759.68	3802.28	10670.4	6424.88	9.2107	9.1733	11.8378	11.6179	12.6668	12.1394	5.22	0	up	up	6.2	0	up	up																		ref|XP_007399783.1| hypothetical protein PHACADRAFT_262445 [Phan... 162 1e-45	WSC domain protein
minus.g8115	unitig59	2838287	2843601	5314	-	429.95	402.22	992.48	826.35	687.91	1314.12	9.0628	9.0048	9.7894	9.6194	9.4532	10.0575	1.09	0.01	up		1.23	0.01	up																			gb|KIP03849.1| hypothetical protein PHLGIDRAFT_129914 [Phlebiops... 369 3e-105
minus.g8120	unitig59	2859399	2861535	2136	-	59.72	55.21	167.23	127.22	135.04	211.53	6.4266	6.3483	7.1989	6.9526	7.0058	7.4198	1.27	0.04	up		1.5	0.01	up
minus.g8138	unitig59	2916867	2917288	421	-	0	0	3515.32	3811.98	358.68	578.73	7.1382	7.0081	10.9266	11.015	8.6781	9.1037	8.07	0	up	up	5.16	0	up	up																		gb|KKQ99668.1| succinylglutamate desuccinylase/aspartoacylase [P... 36.6 1.3
minus.g8144	unitig59	2924584	2925987	1403	-	71.66	118.3	274.4	316.05	171.51	400.39	6.9454	7.2412	7.9404	8.0732	7.519	8.2999	1.5	0.01	up		1.46	0.02	up																			ref|XP_007360811.1| hypothetical protein DICSQDRAFT_77151 [Dicho... 307 5e-96
plus.g8242	unitig6	99740	104518	4778	+	95.54	134.07	299.66	292.94	380.28	541.68	7.3008	7.5006	8.1527	8.1323	8.3735	8.7132	1.28	0	up		1.91	0	up																			ref|XP_007369540.1| hypothetical protein DICSQDRAFT_183016 [Dich... 1051 0.0
plus.g8273	unitig6	179921	181070	1149	+	59.72	55.21	7444.3	5665.49	2324.38	2719.54	8.6878	8.6199	12.1401	11.8535	10.9628	11.1142	6.5	0	up	up	5.14	0	up	up																		ref|XP_007389786.1| hypothetical protein PHACADRAFT_246175 [Phan... 298 5e-98	Protein FUN34
minus.g8240	unitig6	243205	245065	1860	-	83.6	15.77	361.09	285.24	342.47	976.28	7.1578	6.4498	8.2838	8.0649	8.2345	9.2747	2.5	0	up	up	3.48	0	up	up																		ref|XP_007369785.1| cytochrome P450 [Dichomitus squalens LYAD-42... 429 1e-141	Putative P450 oxidoreductase (Fragment)
minus.g8242	unitig6	248468	249438	970	-	35.83	7.89	165.19	138.34	169.62	241.69	6.0725	5.5438	7.128	6.9656	7.1542	7.4935	2.58	0	up	up	3.01	0	up	up																		gb|EEB96217.1| hypothetical protein MPER_04685 [Moniliophthora p... 114 3e-27
minus.g8243	unitig6	249665	250396	731	-	0	0	68.26	64.46	31.6	67.2	4.4038	4.2576	5.7032	5.6558	5.0455	5.6946	3.36	0	up		2.95	0.01	up																			gb|KLO17241.1| hypothetical protein SCHPADRAFT_937268 [Schizopor... 58.5 8e-08
plus.g8297	unitig6	250923	252017	1094	+	35.83	23.66	443	338.87	403.24	599.37	6.7244	6.5046	8.4524	8.1967	8.3624	8.7519	3.4	0	up	up	3.75	0	up	up																		ref|XP_007369786.1| hypothetical protein DICSQDRAFT_69381 [Dicho... 243 1e-74	UbiA prenyltransferase
minus.g8245	unitig6	253020	255010	1990	-	35.83	15.77	108.53	96.7	144.23	128.54	5.8474	5.4589	6.5956	6.4933	6.8596	6.7524	1.86	0.01	up		2.27	0	up	up																		gb|KDQ50162.1| hypothetical protein JAAARDRAFT_186508 [Jaapia ar... 380 3e-122	Pepsinogen
minus.g8370	unitig61	147048	149091	2043	-	262.75	386.45	1006.13	1043.42	1217.56	966.77	8.7081	8.9814	9.8092	9.8437	9.9908	9.772	1.6	0	up		1.69	0	up																			ref|XP_007392966.1| hypothetical protein PHACADRAFT_251336 [Phan... 894 0.0	GABA permease (Uga4), putative
plus.g8431	unitig61	154708	155576	868	+	131.37	165.62	559.04	419.31	381.63	249.79	7.5813	7.7287	8.7933	8.5196	8.4317	8.0495	1.64	0	up		1.02	0.04	up																			ref|XP_007392981.1| hypothetical protein PHACADRAFT_251369 [Phan... 93.2 3e-19
plus.g8448	unitig61	198735	202057	3322	+	155.26	118.3	372.01	551.09	486.16	424.88	7.7557	7.5523	8.4541	8.8233	8.7037	8.5771	1.72	0	up		1.7	0	up																			gb|KIP12086.1| hypothetical protein PHLGIDRAFT_124276 [Phlebiops... 1056 0.0
plus.g8461	unitig61	245123	246471	1348	+	0	0	58.7	53.34	41.32	25.1	4.1675	4.0299	5.4316	5.3514	5.1281	4.72	3.27	0	up		2.54	0.03	up																			gb|KIP09740.1| hypothetical protein PHLGIDRAFT_126045 [Phlebiops... 208 3e-61
plus.g8467	unitig61	262910	264922	2012	+	286.63	315.47	12200.6	10702.6	6266.86	8110.25	10.1132	10.1391	13.0109	12.8768	12.345	12.5978	5.14	0	up	up	4.47	0	up	up																		gb|KIP12096.1| hypothetical protein PHLGIDRAFT_98430 [Phlebiopsi... 845 0.0	Hexose transporter
plus.g8479	unitig61	292779	295056	2277	+	274.69	220.83	1144.7	916.77	570.16	522.65	8.5224	8.3512	9.7821	9.566	9.1213	9.0427	2.03	0	up	up	1.13	0	up																			ref|XP_007393388.1| hypothetical protein PHACADRAFT_252046 [Phan... 814 0.0	High-affinity nicotinic acid transporter
minus.g8424	unitig61	311235	315156	3921	-	179.15	134.07	436.86	446.4	307.36	336.02	7.7923	7.5687	8.5533	8.5742	8.2289	8.3099	1.49	0	up		1.04	0.01	up																			ref|XP_007393416.1| hypothetical protein PHACADRAFT_171323 [Phan... 999 0.0	HET-C domain-containing protein HetC
plus.g8597	unitig61	641261	644170	2909	+	238.86	394.34	821.15	679.45	939.64	1518.37	8.5828	8.9437	9.5768	9.4037	9.7028	10.1671	1.18	0.01	up		1.88	0	up																			gb|EMD33326.1| hypothetical protein CERSUDRAFT_57074 [Ceriporiop... 754 0.0
minus.g8539	unitig61	655820	658875	3055	-	370.24	512.64	1077.81	1281.6	1584.88	2302.35	9.1881	9.4222	10.0495	10.2087	10.4089	10.7725	1.37	0	up		2.08	0	up	up																		gb|KIP10993.1| hypothetical protein PHLGIDRAFT_33569 [Phlebiopsi... 530 8e-171
plus.g8610	unitig61	680254	682384	2130	+	59.72	55.21	277.81	264.42	153.68	142.1	6.5656	6.4829	7.7703	7.7241	7.2211	7.1515	2.15	0	up	up	1.28	0.02	up																			gb|EMD33935.1| hypothetical protein CERSUDRAFT_107728 [Ceriporio... 392 1e-126	Cytochrome P450
plus.g8643	unitig61	759078	761527	2449	+	477.72	591.5	2322.84	1013.47	1713.98	3025.4	9.5216	9.6747	10.881	10.1139	10.5906	11.1416	1.56	0	up		2.05	0	up	up																		gb|KIP11035.1| hypothetical protein PHLGIDRAFT_28164 [Phlebiopsi... 703 0.0	Endoplasmic reticulum-Golgi intermediate compartment protein 2
plus.g8648	unitig61	771457	773154	1697	+	23.89	15.77	184.98	107.54	64.82	195.54	5.6984	5.4772	7.1087	6.6025	6.1621	7.1655	2.46	0	up		2.31	0.01	up																			gb|KIP11038.1| hypothetical protein PHLGIDRAFT_125157 [Phlebiops... 433 3e-143
minus.g8582	unitig61	777749	781155	3406	-	214.98	276.03	1718.75	1437.62	414.05	841.47	8.4823	8.6425	10.2723	10.0943	8.948	9.5784	2.57	0	up	up	1.28	0.01	up																			ref|XP_007766022.1| hypothetical protein CONPUDRAFT_142627 [Coni... 47.4 0.092
minus.g8622	unitig61	909244	910573	1329	-	143.32	141.96	432.76	363.4	636.06	633.18	7.7633	7.7367	8.639	8.4797	9.0039	8.9996	1.43	0	up		2.1	0	up	up																		ref|XP_007393791.1| hypothetical protein PHACADRAFT_252828 [Phan... 531 0.0	DUF1295 domain-containing protein
plus.g8795	unitig68	210003	212808	2805	+	322.46	260.26	913.3	917.06	1127.35	1235.18	8.8267	8.661	9.6992	9.7032	9.8984	9.9863	1.64	0	up		2.01	0	up	up																		ref|XP_002474593.1| predicted protein [Postia placenta Mad-698-R] 200 3e-50
plus.g8800	unitig68	226446	228365	1919	+	322.46	496.86	1436.85	1103.32	958.81	1027.9	8.9271	9.2495	10.2016	9.95	9.8194	9.8838	1.57	0	up		1.23	0	up																			ref|XP_007399851.1| hypothetical protein PHACADRAFT_262526 [Phan... 877 0.0	Ectonucleoside triphosphate diphosphohydrolase 5
minus.g8780	unitig68	420410	422300	1890	-	119.43	205.05	838.9	527.41	501.55	757.06	7.8038	8.1405	9.3701	8.9288	8.8824	9.2709	1.95	0	up		1.84	0	up																			gb|KIP06692.1| hypothetical protein PHLGIDRAFT_106665 [Phlebiops... 647 0.0
plus.g8871	unitig68	470280	471960	1680	+	11.94	23.66	135.83	94.42	122.08	222.46	5.5524	5.6646	6.8406	6.5127	6.7438	7.3147	2.21	0	up	up	2.78	0	up	up																		ref|XP_007399506.1| hypothetical protein PHACADRAFT_261996 [Phan... 424 1e-140
plus.g8890	unitig68	522233	522900	667	+	0	7.89	1579.51	487.19	1259.69	657.47	6.7884	6.753	9.9461	8.7748	9.7114	9.0606	5.7	0	up	up	5.6	0	up	up																		gb|KDQ62774.1| hypothetical protein JAAARDRAFT_203826 [Jaapia ar... 141 2e-39	Hydrophobin
minus.g8839	unitig68	607850	611239	3389	-	59.72	86.75	333.79	378.8	253.88	310.52	6.8733	7.049	8.1394	8.2609	7.8853	8.0721	2.14	0	up	up	1.81	0	up																			ref|XP_007400025.1| hypothetical protein PHACADRAFT_128453 [Phan... 251 4e-72
plus.g8928	unitig68	654742	655825	1083	+	0	7.89	170.65	108.68	54.56	88.86	4.942	4.9941	6.8609	6.4305	5.8156	6.2449	3.6	0	up	up	2.68	0.01	up																			ref|XP_007399436.1| hypothetical protein PHACADRAFT_177048 [Phan... 452 4e-156	Phytanoyl-CoA dioxygenase (PhyH)
plus.g8940	unitig68	679481	681476	1995	+	71.66	47.32	220.48	229.34	212.29	234.4	6.7336	6.4621	7.5935	7.631	7.5593	7.6517	1.87	0	up		1.86	0	up																			ref|XP_007400025.1| hypothetical protein PHACADRAFT_128453 [Phan... 256 3e-76
minus.g8938	unitig68	914893	916551	1658	-	35.83	23.66	209.55	169.15	103.71	109.31	5.9897	5.7498	7.3021	7.0992	6.6516	6.6983	2.5	0	up	up	1.69	0.01	up																			gb|EMD40267.1| hypothetical protein CERSUDRAFT_44125 [Ceriporiop... 234 1e-67
minus.g8942	unitig68	928163	930080	1917	-	11.94	0	124.23	94.7	58.07	48.58	5.0031	4.5859	6.4485	6.1949	5.7533	5.6004	3.36	0	up	up	2.35	0.02	up																			gb|KIP03175.1| hypothetical protein PHLGIDRAFT_130304 [Phlebiops... 636 0.0	Repressible acid phosphatase
minus.g8993	unitig68	1087032	1089167	2135	-	573.27	528.41	3866.86	2528.96	1191.09	1427.28	9.7006	9.6338	11.4172	10.995	10.2931	10.4556	2.49	0	up	up	1.22	0	up																			ref|XP_007399531.1| hypothetical protein PHACADRAFT_127559 [Phan... 761 0.0	Carboxylic acid transport protein
minus.g8997	unitig68	1099368	1108113	8745	-	119.43	118.3	380.2	298.08	248.75	377.72	7.378	7.3522	8.3287	8.102	7.9377	8.3233	1.45	0	up		1.34	0.01	up																			ref|XP_007399566.1| hypothetical protein PHACADRAFT_150441 [Phan... 1704 0.0	Whole genome shotgun sequence assembly, , strain Mel28
minus.g9021	unitig68	1155334	1157217	1883	-	0	15.77	57.34	55.62	121	187.85	4.9445	5.1804	5.8597	5.8337	6.5338	6.9619	1.94	0.03	up		3.36	0	up	up																		gb|KIP06719.1| hypothetical protein PHLGIDRAFT_449063 [Phlebiops... 158 1e-43
plus.g9103	unitig68	1167773	1168399	626	+	250.8	244.49	2742.64	1981.87	1004.19	754.23	8.7928	8.7602	10.8703	10.5423	9.8895	9.6305	3.18	0	up	up	1.77	0	up																			ref|XP_007399549.1| hypothetical protein PHACADRAFT_262071 [Phan... 242 9e-78
minus.g9033	unitig68	1189867	1192306	2439	-	47.77	110.41	442.32	228.19	223.9	372.05	6.7557	7.2005	8.4025	7.7794	7.7622	8.2357	1.89	0	up		1.73	0.01	up																			ref|XP_007379736.1| carotenoid ester lipase precursor [Punctular... 667 0.0	Carotenoid ester lipase
minus.g9052	unitig68	1257175	1257612	437	-	238.86	205.05	558.36	475.5	667.93	458.28	8.2376	8.1132	8.9595	8.8109	9.1292	8.7772	1.2	0	up		1.32	0	up																			emb|CDO69844.1| hypothetical protein BN946_scf184884.g3 [Tramete... 128 7e-36
plus.g9167	unitig68	1349976	1354837	4861	+	1409.28	1332.85	3480.51	3412.64	3480.63	5056.51	10.8589	10.8124	11.6438	11.6255	11.6439	12.0003	1.31	0	up		1.62	0	up																			gb|KIP05158.1| hypothetical protein PHLGIDRAFT_129050 [Phlebiops... 2191 0.0	ABC multidrug transporter Mdr1
plus.g9212	unitig68	1468465	1469692	1227	+	167.2	141.96	708.53	425.58	643.08	512.74	7.9382	7.8082	9.156	8.6768	9.063	8.8487	1.81	0	up		1.84	0	up																			gb|KIP10197.1| hypothetical protein PHLGIDRAFT_22411 [Phlebiopsi... 126 4e-29
minus.g9174	unitig7	109999	112031	2032	-	107.49	39.43	345.39	443.55	827.55	781.15	7.5204	6.9839	8.3893	8.6202	9.226	9.1684	2.4	0	up	up	3.41	0	up	up																		ref|XP_007301850.1| cytochrome P450 [Stereum hirsutum FP-91666 SS1] 630 0.0	Cytochrome P450 oxidoreductase OrdA-like, putative
plus.g9305	unitig7	244169	246417	2248	+	95.54	55.21	183.62	193.97	250.1	268.61	6.9479	6.5813	7.45	7.5	7.7351	7.8027	1.32	0.01	up		1.77	0	up																			ref|XP_007301850.1| cytochrome P450 [Stereum hirsutum FP-91666 SS1] 493 2e-165	Cytochrome P450
plus.g9311	unitig7	256083	256935	852	+	680.76	607.28	1619.1	1618.18	1940.58	1560.68	9.7708	9.6767	10.5225	10.522	10.6939	10.4883	1.32	0	up		1.43	0	up																			ref|XP_007392903.1| hypothetical protein PHACADRAFT_251242 [Phan... 371 1e-126	C-8 sterol isomerase
minus.g9223	unitig7	259151	260047	896	-	131.37	86.75	1691.45	1522.05	973.67	929.52	8.172	7.9262	10.2488	10.1433	9.7071	9.6631	3.81	0	up	up	3.06	0	up	up																		gb|KIP04483.1| hypothetical protein PHLGIDRAFT_129463 [Phlebiops... 137 1e-34
minus.g9240	unitig7	306496	307215	719	-	59.72	23.66	353.58	283.25	334.1	254.65	6.7486	6.2941	8.1187	7.9074	8.065	7.8076	2.81	0	up	up	2.71	0	up	up																		ref|XP_001963890.2| uncharacterized protein Dana_GF21017 [Drosop... 37.0 5.8
minus.g9243	unitig7	313924	315743	1819	-	11.94	31.55	253.92	259.86	214.18	241.89	5.9887	6.1753	7.6707	7.6941	7.5105	7.6258	3.1	0	up	up	2.93	0	up	up																		gb|KIP07888.1| hypothetical protein PHLGIDRAFT_29848 [Phlebiopsi... 51.2 0.002
minus.g9298	unitig70	95499	98456	2957	-	0	31.55	202.05	191.4	92.64	88.66	5.2986	5.7653	7.2014	7.1511	6.4767	6.4381	3.03	0	up	up	1.93	0.01	up																			gb|KIP12227.1| hypothetical protein PHLGIDRAFT_62113 [Phlebiopsi... 815 0.0	Synaptic vesicle transporter SVOP and related transporters
plus.g9416	unitig70	171674	173678	2004	+	11.94	63.09	152.9	107.54	322.49	377.11	5.9725	6.5281	7.1917	6.8837	7.8971	8.0529	1.47	0.02	up		2.88	0	up	up																		gb|KIP12096.1| hypothetical protein PHLGIDRAFT_98430 [Phlebiopsi... 793 0.0	Related to hexose transporter protein
plus.g9464	unitig70	323738	325210	1472	+	35.83	94.64	1785.65	1386.85	429.71	318.81	7.2424	7.5961	10.1179	9.8556	8.7158	8.4505	4.31	0	up	up	2.26	0	up	up																		ref|XP_008041206.1| mitochondrial carrier [Trametes versicolor F... 514 0.0	Mitochondrial dicarboxylate carrier
plus.g9465	unitig70	326397	329478	3081	+	465.78	268.15	1100.33	1004.91	1103.58	1248.74	9.1764	8.7561	9.9267	9.8418	9.9297	10.0472	1.52	0	up		1.68	0	up																			gb|KIP02761.1| hypothetical protein PHLGIDRAFT_111699 [Phlebiops... 1268 0.0	Related to transcriptional activator acu-15
plus.g9513	unitig70	460573	462859	2286	+	23.89	134.07	367.91	295.8	610.94	631.35	6.7718	7.5314	8.3662	8.1662	8.8537	8.8863	1.83	0	up		2.72	0	up	up																		ref|XP_007394211.1| hypothetical protein PHACADRAFT_207614 [Phan... 110 4e-24
plus.g9556	unitig70	597398	598720	1322	+	226.92	244.49	950.84	656.34	645.78	723.05	8.3651	8.4069	9.5874	9.2358	9.2207	9.3262	1.72	0	up		1.49	0	up																			ref|XP_008041603.1| YIF1-domain-containing protein [Trametes ver... 489 4e-170	ER to Golgi transport protein Yif1
minus.g9461	unitig70	604579	609195	4616	-	119.43	94.64	823.2	823.21	690.89	879.52	7.855	7.6913	9.384	9.3844	9.2163	9.4488	2.86	0	up	up	2.8	0	up	up																		gb|AGA20380.1| oligopeptide transporter 9 [Phanerochaete chrysos... 1157 0.0	Small oligopeptide transporter, OPT family
minus.g9464	unitig70	621803	626144	4341	-	286.63	228.71	954.94	995.78	1308.58	2095.68	8.8229	8.6559	9.8004	9.8394	10.0978	10.5619	1.88	0	up		2.67	0	up	up																		gb|KIP05881.1| hypothetical protein PHLGIDRAFT_73523 [Phlebiopsi... 1557 0.0	Pre-rRNA processing protein Utp22
minus.g9469	unitig70	637651	639230	1579	-	11.94	7.89	343.34	365.97	274.95	254.04	6.0903	5.899	8.0181	8.0822	7.8039	7.7287	4.33	0	up	up	3.91	0	up	up																		gb|KDQ56609.1| hypothetical protein JAAARDRAFT_58887 [Jaapia arg... 195 3e-55
minus.g9482	unitig70	678487	680413	1926	-	0	0	652.55	514.58	296.29	388.45	6.1484	5.9873	8.7719	8.5325	7.9948	8.2549	5.77	0	up	up	5.02	0	up	up																		ref|XP_007390008.1| hypothetical protein PHACADRAFT_155682 [Phan... 498 1e-172	Nuclease S1
plus.g9598	unitig70	730644	732420	1776	+	656.87	859.65	2602.02	1824.13	2595.28	1718.97	9.8879	10.0937	11.082	10.7465	11.0796	10.6919	1.5	0	up		1.46	0	up																			gb|KIM43667.1| hypothetical protein M413DRAFT_443573 [Hebeloma c... 181 3e-55	Hypothetical protein
plus.g9645	unitig70	860323	861827	1504	+	0	7.89	458.7	529.13	222.55	154.65	5.8679	5.8588	8.2912	8.4384	7.585	7.251	5.16	0	up	up	3.79	0	up	up																		gb|KIP03703.1| hypothetical protein PHLGIDRAFT_25966 [Phlebiopsi... 325 4e-105	Dehydrogenase/reductase SDR family member 7B
minus.g9582	unitig70	995645	998068	2423	-	35.83	63.09	126.28	139.2	137.47	146.15	6.0567	6.3322	6.8694	6.9584	6.9471	7.0032	1.28	0.02	up		1.37	0.02	up																			ref|XP_001886744.1| predicted protein [Laccaria bicolor S238N-H82] 100 5e-18
plus.g9698	unitig70	1029108	1030754	1646	+	83.6	102.53	392.49	174	206.08	397.96	7.0261	7.1322	8.273	7.5249	7.674	8.2875	1.47	0.02	up		1.57	0.02	up																			gb|KIP11243.1| hypothetical protein PHLGIDRAFT_83668 [Phlebiopsi... 550 0.0	TfdA family taurine dioxygenase, putative
plus.g9719	unitig70	1105853	1108157	2304	+	274.69	481.09	7834.05	10004.9	3616.21	3352.72	9.7731	10.0596	12.4151	12.6674	11.6547	11.5836	4.43	0	up	up	3.1	0	up	up																		gb|EMD33120.1| hypothetical protein CERSUDRAFT_87441 [Ceriporiop... 828 0.0	Integral membrane protein TmpA
minus.g9620	unitig70	1119127	1120160	1033	-	167.2	141.96	449.83	377.38	383.8	419.01	7.7765	7.6445	8.6067	8.4434	8.4589	8.5406	1.4	0	up		1.36	0	up																			gb|KIP02287.1| hypothetical protein PHLGIDRAFT_122596 [Phlebiops... 149 5e-40
minus.g9638	unitig70	1163451	1163838	387	-	776.3	780.78	6331	7066.32	3463.34	2217.74	10.3697	10.3683	12.1941	12.305	11.6077	11.2006	3.05	0	up	up	1.83	0	up																			ref|XP_007517782.1| PREDICTED: neuritin-like protein [Erinaceus ... 34.7 4.3
plus.g9777	unitig70	1263956	1265466	1510	+	226.92	102.53	363.82	307.21	367.59	541.68	7.9864	7.4031	8.3925	8.2387	8.4024	8.769	1.04	0.03	up		1.47	0	up
minus.g9727	unitig70	1426366	1428917	2551	-	47.77	23.66	4574.02	2600.27	2219.31	2826.83	8.2955	8.0966	11.5006	10.9222	10.7652	11.0061	6.16	0	up	up	5.67	0	up	up																		ref|XP_008043255.1| MFS general substrate transporter [Trametes ... 774 0.0	Pantothenate transporter liz1
plus.g9842	unitig70	1461061	1462533	1472	+	0	7.89	206.14	139.48	29.71	101.01	4.9519	5.0027	7.059	6.6775	5.3382	6.3718	3.78	0	up	up	2.47	0.02	up																			gb|KIP11248.1| hypothetical protein PHLGIDRAFT_40145 [Phlebiopsi... 327 2e-105
minus.g9741	unitig70	1467356	1469240	1884	-	23.89	0	134.47	126.08	459.96	603.83	6.1527	5.6337	7.0905	7.0337	8.2673	8.5483	2.9	0	up	up	4.91	0	up	up																		ref|XP_007394139.1| hypothetical protein PHACADRAFT_207564 [Phan... 115 2e-25
minus.g9742	unitig70	1471717	1472510	793	-	95.54	141.96	997.94	801.82	817.56	872.64	7.8043	7.9958	9.6114	9.3998	9.4185	9.4813	2.79	0	up	up	2.7	0	up	up																		gb|KIJ22143.1| hypothetical protein PAXINDRAFT_165410 [Paxillus ... 64.3 2e-09
plus.g9855	unitig70	1502678	1503108	430	+	0	0	92.15	79.87	79.41	53.44	4.6623	4.5084	6.122	5.9934	5.9882	5.6355	3.65	0	up	up	3.29	0	up	up																		ref|XP_009166101.1| hypothetical protein T265_03368 [Opisthorchi... 37.7 1.8
minus.g9764	unitig70	1537480	1539864	2384	-	0	0	85.32	73.88	55.37	43.52	4.5076	4.358	5.9661	5.8373	5.5781	5.3706	3.63	0	up	up	2.96	0.01	up																			ref|XP_007397973.1| hypothetical protein PHACADRAFT_259526 [Phan... 1071 0.0	Trehalose/maltose hydrolase or phosphorylase (Precursor)
plus.g9887	unitig70	1592434	1593788	1354	+	525.5	607.28	5012.92	2920.03	3502.77	3211.02	9.9381	10.0281	11.8605	11.334	11.5079	11.4243	2.73	0	up	up	2.5	0	up	up																		gb|KIP05215.1| hypothetical protein PHLGIDRAFT_129004 [Phlebiops... 184 2e-53
minus.g9801	unitig70	1657345	1658362	1017	-	107.49	110.41	323.55	247.31	219.04	276.71	7.1909	7.1907	8.093	7.8438	7.7338	7.9474	1.33	0	up		1.14	0.02	up																			ref|XP_008033822.1| hypothetical protein TRAVEDRAFT_43348 [Trame... 232 3e-71
minus.g9832	unitig70	1740418	1741440	1022	-	262.75	291.81	678.49	771.01	740.31	686.62	8.4899	8.5599	9.2809	9.4008	9.3625	9.2922	1.35	0	up		1.33	0	up																			gb|EMD33098.1| hypothetical protein CERSUDRAFT_142667 [Ceriporio... 407 4e-139	Putative steroid dehydrogenase
plus.g9961	unitig70	1805206	1808009	2803	+	322.46	339.13	1709.88	1604.78	2033.49	1704.8	9.1192	9.1416	10.4989	10.4384	10.6668	10.4962	2.28	0	up	up	2.45	0	up	up																		ref|XP_007397982.1| hypothetical protein PHACADRAFT_197719 [Phan... 1031 0.0	Urea active transporter
plus.g9982	unitig70	1879782	1883322	3540	+	847.96	788.67	3292.8	3350.18	2034.57	2859.62	10.2283	10.169	11.4145	11.4313	10.9622	11.2793	1.99	0	up		1.56	0	up																			ref|XP_007398056.1| hypothetical protein PHACADRAFT_259684 [Phan... 1402 0.0	Small oligopeptide transporter, OPT family
minus.g9890	unitig70	1920511	1922672	2161	-	656.87	891.2	3493.48	2627.94	4810.54	6831.55	10.2328	10.4415	11.6002	11.3361	11.908	12.2573	1.93	0	up		2.84	0	up	up																		ref|XP_007398213.1| hypothetical protein PHACADRAFT_125313 [Phan... 970 0.0	Related to RNA binding protein Nrd1 (Negative regulator of differentiation)
plus.g9999	unitig70	1936092	1938141	2049	+	203.03	276.03	2743.32	1838.67	1211.35	1267.57	8.7415	8.916	10.9134	10.5144	10.1154	10.1579	3.15	0	up	up	2.28	0	up	up																		ref|XP_007402505.1| hypothetical protein PHACADRAFT_265962 [Phan... 174 2e-46
minus.g9936	unitig70	2062226	2063287	1061	-	238.86	141.96	835.49	794.4	516.41	600.38	8.3153	7.9396	9.4017	9.3534	8.9487	9.0879	2.1	0	up	up	1.56	0	up																			ref|XP_007398265.1| hypothetical protein PHACADRAFT_260006 [Phan... 472 2e-163	3-methyl-2-oxobutanoate hydroxymethyltransferase PanB
plus.g10075	unitig70	2170034	2171901	1867	+	429.95	481.09	1051.87	887.1	1311.55	1802.97	9.2044	9.2852	9.9556	9.8004	10.162	10.4692	1.06	0	up		1.73	0	up																			ref|XP_007398286.1| hypothetical protein PHACADRAFT_260036 [Phan... 263 3e-76
minus.g10023	unitig70	2321567	2323512	1945	-	143.32	236.6	383.61	523.14	405.94	420.63	7.7362	8.0939	8.508	8.7973	8.56	8.5929	1.18	0	up		1.05	0.01	up																			gb|KIP09016.1| hypothetical protein PHLGIDRAFT_506278 [Phlebiops... 513 4e-175	MFS monocarboxylate transporter, putative
minus.g10027	unitig70	2331616	2332851	1235	-	0	0	36.18	27.67	29.44	37.25	3.9109	3.7846	4.8541	4.639	4.6892	4.8856	2.61	0.02	up		2.68	0.02	up																			ref|XP_007401138.1| hypothetical protein PHACADRAFT_213720 [Phan... 209 6e-60
minus.g10067	unitig72	17061	17997	936	-	23.89	0	80.55	94.42	54.83	63.16	5.2253	4.5871	6.0395	6.1889	5.7019	5.8251	2.61	0	up		2.04	0.02	up																			gb|KIP09035.1| hypothetical protein PHLGIDRAFT_126628 [Phlebiops... 83.2 1e-15
minus.g10091	unitig72	81087	83829	2742	-	95.54	78.87	195.9	262.14	220.39	237.04	6.993	6.844	7.5423	7.811	7.65	7.7172	1.36	0	up		1.35	0.01	up																			ref|XP_007398373.1| hypothetical protein PHACADRAFT_163995 [Phan... 890 0.0	FAD linked oxidase domain-containing protein
plus.g10207	unitig72	119945	122079	2134	+	35.83	70.98	171.33	144.9	187.71	239.47	6.2493	6.5751	7.271	7.1202	7.3561	7.5856	1.39	0.01	up		1.82	0	up																			gb|KIP03601.1| hypothetical protein PHLGIDRAFT_130046 [Phlebiops... 140 1e-31
minus.g10109	unitig72	128439	130714	2275	-	1110.71	1443.27	13238.8	11527.8	5706.15	4933.64	11.0536	11.2308	13.1945	13.0548	12.3739	12.2399	3.23	0	up	up	2.02	0	up	up																		ref|XP_007329086.1| hypothetical protein AGABI1DRAFT_113048 [Aga... 865 0.0	Peptide transporter PTR2-A
minus.g10123	unitig72	169923	171454	1531	-	406.07	291.81	1255.96	877.98	1009.86	880.54	9.0133	8.7562	10.0107	9.6718	9.8027	9.6746	1.59	0	up		1.42	0	up																			gb|KIP03590.1| hypothetical protein PHLGIDRAFT_94564 [Phlebiopsi... 226 2e-71
minus.g10246	unitig83	38739	41364	2625	-	477.72	291.81	1411.59	1304.7	881.57	793.7	9.1889	8.8079	10.1593	10.0833	9.7143	9.6186	1.82	0	up		1.13	0	up																			gb|KII91113.1| hypothetical protein PLICRDRAFT_155954 [Plicaturo... 652 0.0
minus.g10248	unitig83	49013	52794	3781	-	370.24	481.09	7297.54	5729.95	8008.11	13020	10.2094	10.3305	12.4848	12.2498	12.5768	13.0705	3.82	0	up	up	4.49	0	up	up																		gb|AGA20387.1| oligopeptide transporter 16 [Phanerochaete chryso... 1311 0.0	Peptide transporter MTD1
minus.g10270	unitig83	112548	114278	1730	-	23.89	39.43	118.09	99.55	134.77	126.11	5.7257	5.8966	6.7002	6.548	6.8231	6.762	1.56	0.01	up		1.82	0	up																			ref|XP_007394145.1| hypothetical protein PHACADRAFT_253342 [Phan... 639 0.0	DUF895 domain membrane protein
plus.g10369	unitig83	115832	119757	3925	+	71.66	86.75	1431.39	1500.95	1430.93	1382.14	7.9446	7.9773	10.1087	10.156	10.1087	10.0746	4.03	0	up	up	3.97	0	up	up																		ref|XP_007394145.1| hypothetical protein PHACADRAFT_253342 [Phan... 748 0.0
plus.g10375	unitig83	134325	137279	2954	+	0	7.89	113.99	48.78	31.33	89.47	4.5849	4.6692	6.2783	5.5113	5.1473	6.0563	2.85	0.01	up		2.46	0.02	up																			ref|XP_007394112.1| hypothetical protein PHACADRAFT_140877 [Phan... 846 0.0	Mx protein (Fragment)
minus.g10289	unitig83	178271	179834	1563	-	525.5	701.92	2391.1	1651.84	1753.68	2285.14	9.6451	9.8595	10.9462	10.5961	10.6517	10.9026	1.67	0	up		1.67	0	up																			ref|XP_009551911.1| hypothetical protein HETIRDRAFT_446634 [Hete... 481 9e-167	Chitin synthase export chaperone
minus.g10313	unitig83	218671	220749	2078	-	262.75	268.15	590.44	611.56	1040.38	446.75	8.4304	8.437	9.1058	9.1384	9.6456	8.8535	1.13	0.03	up		1.42	0.01	up																			ref|XP_007394131.1| hypothetical protein PHACADRAFT_253318 [Phan... 195 4e-53
minus.g10316	unitig83	230813	232710	1897	-	11.94	7.89	49.15	61.04	81.03	66.8	4.9118	4.7239	5.5499	5.7383	5.9933	5.8189	1.99	0.03	up		2.39	0.01	up																			gb|EPT01686.1| hypothetical protein FOMPIDRAFT_40824 [Fomitopsis... 174 9e-48
minus.g10376	unitig87	63177	66637	3460	-	23.89	47.32	21401.2	18753.8	3733.7	5643.33	9.4239	9.452	13.5476	13.4051	11.7802	12.1723	8.46	0	up	up	6.4	0	up	up																		ref|WP_013446460.1| Ig family protein [Paludibacter propionicige... 104 5e-19
plus.g10495	unitig87	117299	117902	603	+	0	15.77	681.9	290.09	285.48	700.38	6.2142	6.3134	8.8447	8.0075	7.9926	8.8733	4.5	0	up	up	4.52	0	up	up
plus.g10496	unitig87	119046	122633	3587	+	0	55.21	3131.03	929.61	999.33	2745.86	7.4675	7.7952	10.9119	9.695	9.7634	10.7744	3.7	0	up		3.61	0	up																			ref|XP_007400585.1| hypothetical protein PHACADRAFT_178076 [Phan... 1147 0.0	Putative glycosyltransferase family 2 protein
minus.g10423	unitig87	239432	242380	2948	-	167.2	323.36	4670.94	4454.06	13157.1	11664.4	9.7314	9.9803	11.9759	11.9307	13.0171	12.8911	4.07	0	up	up	5.49	0	up	up																		emb|CDO75767.1| hypothetical protein BN946_scf185039.g3 [Tramete... 1207 0.0	Small oligopeptide transporter, OPT family
plus.g10537	unitig87	255489	258574	3085	+	286.63	315.47	947.43	844.6	701.15	760.1	8.6263	8.6899	9.6494	9.5406	9.3672	9.4419	1.54	0	up		1.25	0	up																			gb|EMD36004.1| hypothetical protein CERSUDRAFT_115937 [Ceriporio... 469 3e-149
plus.g10626	unitig87	540015	541750	1735	+	119.43	197.17	1079.17	812.37	616.61	681.35	7.9107	8.206	9.6817	9.4052	9.1448	9.2382	2.46	0	up	up	1.93	0	up																			gb|KIP07880.1| hypothetical protein PHLGIDRAFT_19080 [Phlebiopsi... 731 0.0	CaaX prenyl protease
plus.g10627	unitig87	542245	543525	1280	+	262.75	260.26	1163.13	905.08	620.66	458.69	8.4966	8.4791	9.8028	9.5586	9.2042	8.9324	1.94	0	up		1.01	0.01	up																			ref|XP_008044267.1| mitochondrial carrier [Trametes versicolor F... 535 0.0	Mitochondrial carrier protein
minus.g10581	unitig88	32741	34536	1795	-	107.49	102.53	344.71	234.75	200.41	368.21	7.212	7.1595	8.1679	7.8122	7.6708	8.2316	1.39	0.01	up		1.36	0.02	up																			gb|KIP07858.1| hypothetical protein PHLGIDRAFT_29835 [Phlebiopsi... 753 0.0	MFS nicotinic acid transporter Tna1, putative
plus.g10687	unitig88	43075	44853	1778	+	107.49	141.96	767.23	624.11	712.76	700.58	7.7451	7.8849	9.2843	9.0873	9.2138	9.1973	2.37	0	up	up	2.4	0	up	up																		gb|KIP07858.1| hypothetical protein PHLGIDRAFT_29835 [Phlebiopsi... 667 0.0	MFS nicotinic acid transporter Tna1, putative
plus.g10711	unitig88	109818	113870	4052	+	11.94	39.43	105.8	123.51	87.78	113.76	5.4232	5.8024	6.5341	6.6777	6.3684	6.6022	1.84	0.01	up		1.65	0.02	up																			ref|XP_007394884.1| hypothetical protein PHACADRAFT_208208 [Phan... 1078 0.0	Ochratoxin A non-ribosomal peptide synthetase
plus.g10718	unitig88	127161	127888	727	+	47.77	55.21	372.01	518.57	312.49	300.8	6.8023	6.8156	8.2632	8.5875	8.099	8.0635	2.92	0	up	up	2.39	0	up	up																		ref|XP_007865802.1| hypothetical protein GLOTRDRAFT_128977 [Gloe... 105 3e-24
minus.g10649	unitig88	218429	222142	3713	-	214.98	102.53	326.28	394.49	371.91	516.38	7.9501	7.4105	8.2984	8.4729	8.4183	8.7277	1.2	0.01	up		1.49	0	up
plus.g10763	unitig88	261572	264936	3364	+	119.43	110.41	486	449.26	272.52	221.05	7.4008	7.3269	8.5806	8.5052	8.0375	7.8508	1.97	0	up		1.06	0.02	up																			ref|XP_007400328.1| hypothetical protein PHACADRAFT_213054 [Phan... 387 6e-125	DUF6 domain protein
plus.g10770	unitig88	282752	285543	2791	+	262.75	228.71	1116.03	1005.48	863.2	804.02	8.5979	8.4869	9.8316	9.7315	9.5868	9.5203	2.08	0	up	up	1.74	0	up																			gb|KIP04430.1| hypothetical protein PHLGIDRAFT_129527 [Phlebiops... 915 0.0	Purine transporter
plus.g10900	unitig89	373365	375082	1717	+	11.94	7.89	162.46	172.57	741.39	554.43	6.1561	5.9651	7.3565	7.4104	8.8363	8.5358	3.23	0	up	up	5.15	0	up	up																		ref|XP_007319425.1| hypothetical protein SERLADRAFT_469833 [Serp... 616 0.0	Delta-12 fatty acid desaturase
plus.g10955	unitig9	109513	111057	1544	+	35.83	7.89	234.13	148.33	71.03	101.41	5.8642	5.3093	7.3388	6.8991	6.2378	6.5489	2.92	0	up	up	1.81	0.02	up																			gb|KIP06269.1| hypothetical protein PHLGIDRAFT_128396 [Phlebiops... 432 8e-143
minus.g10887	unitig9	210514	211963	1449	-	0	0	98.29	74.73	14.31	75.1	4.3989	4.2507	6.051	5.797	4.4604	5.8026	3.53	0	up		2.67	0.02	up																			ref|XP_007402240.1| hypothetical protein PHACADRAFT_265749 [Phan... 420 5e-138	WGS project CABT00000000 data, contig 2.29
plus.g11004	unitig9	254305	257062	2757	+	310.52	347.02	920.81	632.95	637.14	1413.31	8.731	8.8074	9.6548	9.3091	9.315	10.0687	1.18	0.02	up		1.57	0	up																			gb|KIP04260.1| hypothetical protein PHLGIDRAFT_20014 [Phlebiopsi... 799 0.0
plus.g11024	unitig9	308237	310555	2318	+	47.77	15.77	236.18	203.95	108.85	137.24	6.2214	5.7094	7.4741	7.3345	6.7573	6.9648	2.69	0	up	up	1.87	0.01	up																			ref|XP_007398042.1| hypothetical protein PHACADRAFT_259662 [Phan... 647 0.0	Cytochrome P450
plus.g11058	unitig9	417619	418138	519	+	0	0	22.53	32.52	43.48	44.74	3.9791	3.8502	4.521	4.8124	5.0588	5.0844	2.4	0.03	up		3.04	0.01	up																			ref|XP_002503051.1| predicted protein [Micromonas sp. RCC299] 41.6 0.10
plus.g11115	unitig9	607378	609958	2580	+	286.63	244.49	778.15	847.74	1379.07	1678.08	8.7609	8.637	9.5662	9.6447	10.1066	10.3	1.59	0	up		2.49	0	up	up																		gb|EMD33901.1| hypothetical protein CERSUDRAFT_67539 [Ceriporiop... 609 0.0
minus.g11021	unitig9	638598	640187	1589	-	11.94	15.77	483.95	454.39	120.19	86.43	5.8859	5.8369	8.2692	8.2061	6.9298	6.6465	4.45	0	up	up	2.3	0	up	up																		ref|XP_007306421.1| hypothetical protein STEHIDRAFT_170004 [Ster... 318 2e-99
plus.g11152	unitig9	715775	717447	1672	+	1146.54	875.43	4044.33	3173.61	2784.34	3506.16	10.5784	10.3675	11.6974	11.4655	11.3431	11.5601	1.81	0	up		1.62	0	up																			gb|KIP03102.1| hypothetical protein PHLGIDRAFT_121875 [Phlebiops... 519 2e-176
minus.g11053	unitig9	718191	720919	2728	-	119.43	55.21	537.88	474.64	381.9	500.19	7.5141	7.0456	8.7549	8.6353	8.4304	8.6856	2.5	0	up	up	2.31	0	up	up																		ref|XP_007393049.1| hypothetical protein PHACADRAFT_170914 [Phan... 902 0.0	High affinity methionine permease
minus.g11054	unitig9	721480	724150	2670	-	59.72	55.21	361.77	399.05	648.75	528.73	7.0764	6.9856	8.3433	8.4357	8.9068	8.7056	2.58	0	up	up	3.2	0	up	up																		emb|CDO71025.1| hypothetical protein BN946_scf184844.g29 [Tramet... 822 0.0	High affinity methionine permease
plus.g11174	unitig9	767663	768373	710	+	155.26	165.62	348.8	377.95	339.23	429.34	7.6892	7.7231	8.3439	8.4183	8.3187	8.5376	1.14	0	up		1.22	0	up																			gb|KIP05928.1| hypothetical protein PHLGIDRAFT_19570 [Phlebiopsi... 105 1e-23
minus.g11100	unitig9	870329	872146	1817	-	107.49	63.09	465.52	411.89	288.72	399.58	7.3407	6.9953	8.5446	8.4278	8.0963	8.3991	2.31	0	up	up	1.97	0	up																			ref|XP_008039654.1| MFS general substrate transporter [Trametes ... 600 0.0	Major facilitator superfamily multidrug-resistance, DHA1 sub-family
minus.g11104	unitig9	878544	881084	2540	-	95.54	118.3	417.06	451.25	395.95	342.7	7.3331	7.4426	8.4817	8.5571	8.4333	8.2988	1.93	0	up		1.7	0	up																			ref|XP_007393782.1| hypothetical protein PHACADRAFT_252814 [Phan... 523 8e-173
plus.g11259	unitig9	1045236	1047169	1933	+	167.2	141.96	1291.46	1067.66	731.94	726.29	8.2044	8.0795	9.9163	9.7291	9.368	9.3608	2.88	0	up	up	2.19	0	up	up																		gb|KIP08044.1| hypothetical protein PHLGIDRAFT_117587 [Phlebiops... 721 0.0	Monoamine oxidase
plus.g11260	unitig9	1047269	1048395	1126	+	107.49	189.28	893.51	740.49	591.49	588.64	7.7707	8.1053	9.4479	9.266	9.053	9.0486	2.34	0	up	up	1.88	0	up																			gb|KIP08044.1| hypothetical protein PHLGIDRAFT_117587 [Phlebiops... 556 0.0	Amine oxidase (Fragment)
plus.g11285	unitig9	1101665	1104330	2665	+	95.54	110.41	333.79	402.48	259.01	255.25	7.1839	7.2556	8.1708	8.3494	7.9366	7.9234	1.77	0	up		1.25	0	up																			gb|KIP08026.1| hypothetical protein PHLGIDRAFT_19047 [Phlebiopsi... 574 0.0
minus.g11212	unitig9	1226665	1227908	1243	-	11.94	31.55	79.18	94.13	74.54	91.9	5.2294	5.5164	6.1583	6.3153	6.1066	6.294	1.68	0.02	up		1.62	0.03	up																			ref|XP_002257851.1| RNA helicase [Plasmodium knowlesi strain H] 42.4 0.034
minus.g11224	unitig9	1256501	1258600	2099	-	95.54	70.98	423.2	480.35	175.83	226.31	7.1341	6.9214	8.3656	8.4906	7.5555	7.7788	2.38	0	up	up	1.23	0.01	up																			gb|KIP11173.1| hypothetical protein PHLGIDRAFT_100136 [Phlebiops... 717 0.0	Major facilitator superfamily multidrug-resistance, DHA1 sub-family
minus.g11257	unitig9	1354067	1359186	5119	-	119.43	220.83	554.26	521.14	740.85	810.5	7.8161	8.2064	8.9827	8.9259	9.2575	9.3445	1.56	0	up		2.08	0	up	up																		emb|CCV00479.1| unnamed protein product [Malassezia sympodialis ... 817 0.0
plus.g11416	unitig9	1449494	1452805	3311	+	597.15	709.8	1380.87	1447.04	1087.92	1986.17	9.6037	9.7388	10.3227	10.3664	10.1049	10.6675	1.08	0.01	up		1.2	0	up																			ref|XP_007393601.1| hypothetical protein PHACADRAFT_252488 [Phan... 840 0.0
plus.g11433	unitig9	1498472	1505048	6576	+	131.37	149.85	527.64	533.69	429.17	533.99	7.7053	7.7727	8.8232	8.8344	8.6303	8.835	1.85	0	up		1.71	0	up																			emb|CAD98883.1| ABC protein [Phanerochaete chrysosporium] 2180 0.0	ATP-binding cassette transporter YOR1
minus.g11353	unitig9	1607222	1613117	5895	-	513.55	418	2096.23	2134.76	1664.82	2251.14	9.5826	9.427	10.7876	10.8053	10.5694	10.8565	2.16	0	up	up	2.05	0	up	up																		ref|XP_007393526.1| hypothetical protein PHACADRAFT_116921 [Phan... 2192 0.0	Multidrug resistance-associated protein 5
plus.g11512	unitig9	1718257	1719320	1063	+	47.77	15.77	115.36	74.16	105.6	125.91	5.9409	5.3977	6.6125	6.2211	6.5337	6.6956	1.51	0.03	up		1.81	0.01	up																			ref|XP_007393629.1| hypothetical protein PHACADRAFT_207144 [Phan... 70.5 3e-10
plus.g11514	unitig9	1722291	1724087	1796	+	1027.11	993.73	2879.84	2533.53	3559.49	3683.27	10.4629	10.4341	11.3512	11.2322	11.5524	11.5854	1.41	0	up		1.83	0	up																			gb|ACI23621.1| cytochrome P450 51 [Phanerochaete chrysosporium] 810 0.0	14-alpha sterol demethylase
minus.g11407	unitig9	1754206	1755587	1381	-	226.92	197.17	658.01	588.46	477.79	440.27	8.1906	8.075	9.1087	9.0029	8.8088	8.7341	1.54	0	up		1.1	0	up																			gb|KDQ64398.1| hypothetical protein JAAARDRAFT_117938 [Jaapia ar... 103 1e-21
minus.g11420	unitig9	1787108	1789413	2305	-	597.15	694.03	2728.98	2119.92	2573.13	3586.11	9.9008	10.005	11.1858	10.9478	11.1298	11.4512	1.86	0	up		2.2	0	up	up																		gb|KIP04716.1| hypothetical protein PHLGIDRAFT_75451 [Phlebiopsi... 697 0.0
minus.g11435	unitig9	1830790	1831369	579	-	131.37	118.3	636.17	599.58	457.53	275.09	7.6466	7.5548	8.9643	8.9073	8.649	8.1863	2.23	0	up	up	1.49	0	up																			ref|XP_007314074.1| hypothetical protein SERLADRAFT_379299 [Serp... 246 1e-80	Histone H2A
minus.g11453	unitig9	1891817	1894314	2497	-	47.77	70.98	217.06	199.38	478.6	405.05	6.7092	6.87	7.7042	7.6281	8.4559	8.2919	1.65	0	up		2.72	0	up	up																		gb|KIP04736.1| hypothetical protein PHLGIDRAFT_182153 [Phlebiops... 904 0.0	Uridine permease Fui1, putative
plus.g11584	unitig9	1925505	1927657	2152	+	59.72	15.77	705.11	899.66	210.4	240.28	6.9464	6.4085	8.9217	9.173	7.7683	7.8867	4.26	0	up	up	2.46	0	up	up																		gb|EMD35516.1| hypothetical protein CERSUDRAFT_124806 [Ceriporio... 175 2e-47
minus.g11479	unitig9	1962377	1965339	2962	-	561.33	741.35	1547.43	1759.38	3218.37	6772.44	9.881	10.0767	10.6796	10.7943	11.3604	12.1082	1.29	0	up		2.84	0	up	up																		gb|KIP06803.1| hypothetical protein PHLGIDRAFT_128059 [Phlebiops... 317 3e-97
plus.g11653	unitig96	90676	93963	3287	+	11.94	15.77	146.07	142.34	330.32	374.28	5.8942	5.8455	7.1064	7.0835	7.8838	8.0092	2.78	0	up	up	4.05	0	up	up																		ref|XP_008039801.1| phosphate transporter [Trametes versicolor F... 581 0.0	Inorganic phosphate transporter PHO84
plus.g11671	unitig96	163530	166187	2657	+	226.92	165.62	378.15	487.48	359.76	476.5	8.0654	7.8185	8.4932	8.7289	8.4481	8.7075	1.13	0.01	up		1.08	0.01	up																			ref|XP_007262535.1| hypothetical protein FOMMEDRAFT_117069 [Fomi... 523 9e-174
minus.g11561	unitig96	187111	189321	2210	-	107.49	86.75	1679.16	952.71	1407.16	2715.7	8.2133	8.0758	10.3172	9.7716	10.1437	10.8053	3.54	0	up	up	4.17	0	up	up																		ref|XP_007771005.1| hypothetical protein CONPUDRAFT_107669 [Coni... 94.7 9e-17
minus.g11585	unitig96	262371	266469	4098	-	59.72	134.07	248.46	411.89	253.88	227.93	6.8464	7.3316	7.847	8.3252	7.8672	7.769	1.63	0	up		1.18	0.03	up																			ref|XP_007400968.1| hypothetical protein PHACADRAFT_188239 [Phan... 1372 0.0	Hypothetical histidine kinase
minus.g11613	unitig96	363916	367760	3844	-	453.84	441.66	1811.59	1860.64	1476.3	1962.08	9.4186	9.3909	10.5958	10.6215	10.4027	10.6726	2	0	up	up	1.91	0	up																			ref|XP_007400950.1| hypothetical protein PHACADRAFT_152889 [Phan... 1218 0.0	Hypothetical histidine kinase
minus.g11641	unitig96	452646	454721	2075	-	11.94	63.09	636.17	510.58	339.77	229.55	6.43	6.8916	8.7954	8.5764	8.182	7.8199	3.52	0	up	up	2.53	0	up	up																		ref|XP_012181455.1| predicted protein [Fibroporia radiculosa] 232 1e-64
minus.g11644	unitig96	458515	461455	2940	-	621.04	772.9	1482.58	1836.11	1719.92	1402.38	9.693	9.8644	10.4353	10.6361	10.5742	10.384	1.22	0	up		1.13	0	up																			ref|XP_007400946.1| hypothetical protein PHACADRAFT_264079 [Phan... 902 0.0	Pheromone processing carboxypeptidase (Sxa2), putative
plus.g11767	unitig96	504310	504584	274	+	143.32	94.64	451.87	729.94	923.7	634.39	7.8759	7.5982	8.7606	9.2119	9.4426	9.0773	2.24	0	up	up	2.62	0	up	up																		ref|XP_011448541.1| PREDICTED: DNA polymerase alpha catalytic su... 37.7 0.77
plus.g11782	unitig96	542584	544507	1923	+	95.54	173.51	692.14	757.03	357.06	325.09	7.4994	7.8635	9.0746	9.1633	8.4511	8.3669	2.31	0	up	up	1.23	0	up																			ref|XP_012178750.1| predicted protein [Fibroporia radiculosa] 360 8e-115	Similar to histidine acid phosphatase
minus.g11704	unitig96	637305	640026	2721	-	477.72	544.18	1095.55	1172.06	968.54	1137.82	9.2553	9.3553	9.9691	10.0324	9.8553	10.0046	1.13	0	up		1.02	0	up																			ref|XP_008038608.1| hypothetical protein TRAVEDRAFT_64804 [Trame... 632 0.0
minus.g11716	unitig96	675405	676707	1302	-	59.72	47.32	132.42	181.7	177.72	123.28	6.3917	6.2232	6.963	7.2536	7.2329	6.8998	1.48	0.01	up		1.41	0.02	up																			emb|CDO70320.1| hypothetical protein BN946_scf184843.g9 [Tramete... 252 1e-77
plus.g11867	unitig96	806397	808205	1808	+	59.72	78.87	430.03	446.69	165.02	246.75	6.8325	6.9512	8.3594	8.3977	7.4741	7.833	2.51	0	up	up	1.44	0.01	up																			ref|XP_007400709.1| hypothetical protein PHACADRAFT_263731 [Phan... 887 0.0	High-affinity glucose transporter RGT2
plus.g11873	unitig96	820295	821745	1450	+	71.66	86.75	486	284.39	542.34	906.65	7.2699	7.332	8.6868	8.1941	8.7924	9.3012	2.11	0	up	up	3	0	up	up																		ref|XP_007400715.1| hypothetical protein PHACADRAFT_263741 [Phan... 280 6e-86
plus.g11878	unitig96	832929	835561	2632	+	23.89	102.53	430.03	513.15	904.26	636.62	6.934	7.4764	8.601	8.7679	9.3241	8.9758	2.61	0	up	up	3.3	0	up	up																		ref|XP_007864047.1| sodium/proline symporter [Gloeophyllum trabe... 890 0.0	Urea active transporter
minus.g11777	unitig96	899989	900927	938	-	11.94	0	42.32	57.9	112.63	85.62	4.9386	4.5183	5.4448	5.711	6.3219	6.0643	2.29	0.02	up		3.24	0	up	up																		gb|KII90739.1| hypothetical protein PLICRDRAFT_52435 [Plicaturop... 146 2e-38
minus.g11780	unitig96	907750	908841	1091	-	0	0	49.83	43.36	66.98	49.59	4.3408	4.1973	5.3853	5.2689	5.6537	5.3857	2.94	0.01	up		3.26	0	up																			gb|KIP07139.1| hypothetical protein PHLGIDRAFT_431469 [Phlebiops... 125 4e-29
minus.g11782	unitig96	910948	914121	3173	-	322.46	394.34	1088.04	786.41	717.08	1226.68	8.8151	8.9619	9.8557	9.5519	9.4678	9.9713	1.33	0	up		1.39	0	up																			ref|XP_007402433.1| hypothetical protein PHACADRAFT_214539 [Phan... 849 0.0
plus.g11927	unitig96	977038	979387	2349	+	155.26	149.85	963.81	860.86	503.17	665.56	8.0236	7.9786	9.544	9.434	8.9281	9.1876	2.51	0	up	up	1.88	0	up																			gb|KIP01990.1| hypothetical protein PHLGIDRAFT_32354 [Phlebiopsi... 232 2e-67
plus.g11950	unitig96	1035235	1038012	2777	+	11.94	55.21	126.28	118.66	329.24	431.77	5.9712	6.4452	7.0215	6.9671	7.9169	8.1881	1.53	0.01	up		3.14	0	up	up																		gb|KIM97180.1| hypothetical protein OIDMADRAFT_182582 [Oidiodend... 70.5 5e-09
minus.g11840	unitig96	1065528	1069078	3550	-	71.66	110.41	268.94	194.82	229.03	254.44	6.8419	7.1004	7.8518	7.5564	7.7035	7.801	1.24	0.01	up		1.31	0.01	up																			ref|XP_011408178.1| PREDICTED: serine/threonine-protein phosphat... 74.3 3e-10
minus.g11862	unitig96	1130340	1132524	2184	-	59.72	39.43	234.81	214.22	422.96	316.79	6.747	6.4914	7.7304	7.6468	8.294	8.0129	2.07	0	up	up	2.78	0	up	up																		gb|KDQ53886.1| hypothetical protein JAAARDRAFT_196997 [Jaapia ar... 186 7e-52
minus.g11873	unitig96	1161825	1163699	1874	-	71.66	15.77	172.69	132.92	123.97	129.55	6.3993	5.6386	7.1324	6.8911	6.8279	6.868	1.82	0	up		1.57	0.01	up																			ref|XP_007392210.1| hypothetical protein PHACADRAFT_86536 [Phane... 535 0.0	Fluconazole resistance protein
plus.g12013	unitig96	1230151	1235434	5283	+	358.29	212.94	1049.14	1088.2	566.37	644.51	8.7807	8.3843	9.7362	9.772	9.1605	9.2776	1.91	0	up		1.1	0	up																			gb|EMD39218.1| hypothetical protein CERSUDRAFT_134178 [Ceriporio... 2115 0.0	Splicing factor 3B subunit 1
minus.g11929	unitig96	1341953	1345436	3483	-	346.35	386.45	1091.46	829.49	867.79	1511.28	8.9272	9.0024	9.9021	9.647	9.6884	10.216	1.34	0	up		1.64	0	up																			ref|XP_007363134.1| heavy metal translocatin [Dichomitus squalen... 1123 0.0	Cation/heavy metal transporter
minus.g11971	unitig96	1493399	1496036	2637	-	143.32	134.07	447.78	340.58	337.88	536.42	7.6513	7.587	8.5901	8.3363	8.329	8.7633	1.45	0	up		1.6	0	up																			gb|KIP07441.1| hypothetical protein PHLGIDRAFT_60387 [Phlebiopsi... 156 1e-41
plus.g12137	unitig96	1655301	1658281	2980	+	131.37	86.75	1552.89	801.53	921.54	1557.03	8.1315	7.8825	10.1407	9.4983	9.6301	10.1438	3.26	0	up	up	3.33	0	up	up																		gb|KIP10019.1| hypothetical protein PHLGIDRAFT_500503 [Phlebiops... 1002 0.0
minus.g12034	unitig96	1720383	1721700	1317	-	119.43	78.87	589.07	682.59	245.78	215.17	7.4376	7.1509	8.7941	8.9414	7.9735	7.8567	2.65	0	up	up	1.2	0.01	up																			ref|XP_008038196.1| mitochondrial carrier [Trametes versicolor F... 545 0.0	Mitochondrial RNA splicing protein
minus.g12051	unitig96	1762820	1766418	3598	-	71.66	94.64	634.12	473.79	559.35	749.97	7.3688	7.4759	9.0004	8.7233	8.8802	9.165	2.58	0	up	up	2.82	0	up	up																		gb|KUO85524.1| hypothetical protein AT711_06515 71.2 4e-09	Fibronectin type 3 and ankyrin repeat domains protein
minus.g12055	unitig96	1778507	1781328	2821	-	59.72	94.64	382.25	304.92	334.91	374.68	6.9392	7.1644	8.3089	8.0968	8.1844	8.2907	2.01	0	up	up	2.06	0	up	up																		gb|KUO85524.1| hypothetical protein AT711_06515 77.8 3e-11
plus.g12184	unitig96	1796812	1799566	2754	+	35.83	15.77	136.52	145.47	337.07	417.8	6.283	5.9217	7.0922	7.1487	7.9425	8.1576	2.24	0	up	up	3.64	0	up	up																		ref|XP_001329437.1| ankyrin repeat protein [Trichomonas vaginali... 75.5 8e-11
minus.g12075	unitig96	1849063	1852728	3665	-	47.77	55.21	228.67	172.86	131.8	141.7	6.3144	6.3561	7.4989	7.2368	6.9906	7.0555	1.83	0	up		1.29	0.03	up																			ref|XP_001317007.1| ankyrin repeat protein [Trichomonas vaginali... 71.2 3e-09
minus.g12076	unitig96	1854101	1856983	2882	-	71.66	47.32	400.68	332.31	446.73	561.92	7.1082	6.854	8.4028	8.2276	8.5076	8.7313	2.51	0	up	up	2.97	0	up	up																		gb|KPM41113.1| hypothetical protein AK830_g5413 [Neonectria diti... 89.4 8e-15
plus.g12197	unitig96	1864428	1866924	2496	+	179.15	134.07	465.52	456.39	466.71	474.07	7.8934	7.6741	8.6892	8.671	8.6919	8.7067	1.55	0	up		1.58	0	up																			ref|XP_007401393.1| hypothetical protein PHACADRAFT_264804 [Phan... 1085 0.0	Plasma membrane channel protein Ist2, putative
minus.g12118	unitig96	2001321	2002300	979	-	143.32	244.49	1146.75	1005.77	688.99	565.57	8.0846	8.4224	9.7819	9.6537	9.2932	9.1116	2.37	0	up	up	1.6	0	up																			gb|KII90739.1| hypothetical protein PLICRDRAFT_52435 [Plicaturop... 111 4e-25
plus.g12249	unitig96	2027497	2028084	587	+	59.72	118.3	407.5	281.82	524.78	314.16	7.0038	7.3716	8.4094	8.0661	8.6547	8.1658	1.79	0	up		2.07	0	up	up																		gb|EMD38740.1| histone H3 [Ceriporiopsis subvermispora B] 271 1e-90	Histone H3
plus.g12258	unitig96	2051125	2054439	3314	+	83.6	31.55	777.47	777.57	317.35	355.45	7.2887	6.8005	9.112	9.1129	8.2515	8.3555	3.69	0	up	up	2.49	0	up	up																		gb|EMD38349.1| hypothetical protein CERSUDRAFT_82603 [Ceriporiop... 656 0.0	Related to Cytochrome P450
minus.g12135	unitig96	2058679	2062041	3362	-	824.07	599.39	2775.4	2489.31	1708.58	2064.71	10.0663	9.8179	11.1469	11.0421	10.6891	10.8646	1.87	0	up		1.4	0	up																			ref|XP_007401362.1| hypothetical protein PHACADRAFT_264752 [Phan... 1518 0.0	Copper-transporting ATPase RAN1
minus.g12139	unitig96	2069483	2075541	6058	-	119.43	63.09	1771.31	1186.32	816.75	943.09	8.0339	7.691	10.2495	9.8476	9.4873	9.6244	3.9	0	up	up	3.17	0	up	up																		emb|CDO68410.1| hypothetical protein BN946_scf184815.g57 [Tramet... 861 0.0
minus.g12155	unitig96	2120448	2122120	1672	-	119.43	86.75	281.23	355.41	204.46	278.33	7.2701	7.0346	7.9679	8.1892	7.6785	7.9589	1.6	0	up		1.2	0.02	up																			gb|KIP07052.1| hypothetical protein PHLGIDRAFT_30161 [Phlebiopsi... 339 8e-109	Histone H4
minus.g12259	unitig96	2437388	2441485	4097	-	131.37	236.6	792.48	451.82	560.16	1115.75	7.9256	8.3048	9.356	8.8337	9.0292	9.6917	1.63	0	up		2.05	0	up	up																		gb|KIP02388.1| hypothetical protein PHLGIDRAFT_297873 [Phlebiops... 301 3e-90
minus.g1855	unitig112	335161	336563	1402	-	155.26	134.07	628.66	504.31	63.2	61.13	7.3863	7.2657	8.703	8.4812	6.656	6.6311	1.95	0	up		-1.19	0	down		0	0	12.3333	13	12.3333	8	7.66667	0	0.104698	0.0663935	0.0542726	0.0383247	0.0322513	3-oxoacyl-[acyl-carrier-protein] reductase FabG	---NA---	oxidoreductase activity		gb|EMD41472.1| hypothetical protein CERSUDRAFT_110043 [Ceriporio... 492 7e-173	3-oxoacyl-[acyl-carrier-protein] reductase FabG
plus.g2509	unitig112	2298876	2300268	1392	+	1230.14	1119.91	2974.72	2333.86	599.06	499.98	10.2636	10.1801	11.1064	10.8667	9.6486	9.5064	1.16	0	up		-1.08	0	down																			gb|KIP02608.1| hypothetical protein PHLGIDRAFT_78910 [Phlebiopsi... 196 1e-56
plus.g5404	unitig22	124388	125998	1610	+	262.75	102.53	413.65	309.2	91.02	74.69	7.8016	7.0359	8.2601	7.9783	6.9027	6.7491	1.02	0.04	up		-1.05	0.04	down																			gb|KIP03035.1| hypothetical protein PHLGIDRAFT_78198 [Phlebiopsi... 412 2e-141	Defective in cullin neddylation protein 1
plus.g6409	unitig28	682614	683195	581	+	71.66	70.98	161.77	178.28	25.93	30.57	6.1787	6.1705	6.9186	7.0154	5.3831	5.497	1.24	0.02	up		-1.31	0.02	down																			gb|EPT03523.1| hypothetical protein FOMPIDRAFT_1142508 [Fomitops... 136 2e-38
plus.g7441	unitig59	837994	839585	1591	+	382.18	252.37	969.96	501.17	82.92	80.36	8.3962	8.034	9.325	8.6665	7.1409	7.1181	1.2	0.01	up		-1.88	0	down																			ref|XP_007390730.1| hypothetical protein PHACADRAFT_247831 [Phan... 596 0.0	3-ketoacyl-coA thiolase peroxisomal A
plus.g3857	unitig122	559368	561838	2470	+	0	70.98	2850.48	7279.68	51.59	127.32	6.776	7.3445	10.5819	11.6325	7.039	7.6341	5.08	0	up	up	0.67	0.68			0	0	8	4.66667	1	0	0	0	0.117305	0.0629954	0.00321991	0	0	glycoside hydrolase family 7	---NA---	carbohydrate metabolic process extracellular region hydrolase activity, acting on glycosyl bonds	Cellobiohydrolase (reducing end)	dbj|BAA76363.1| cellulase [Irpex lacteus] 734 0.0	Probable 1,4-beta-D-glucan cellobiohydrolase A		GH7			x
plus.g2854	unitig117	351692	355041	3349	+	453.84	536.3	862.79	1150.38	861.04	664.15	9.1086	9.2421	9.6615	9.9318	9.6597	9.4244	1	0	up		0.6	0.13																				gb|KIP02827.1| DyP-type peroxidase [Phlebiopsis gigantea 11061_1... 595 0.0	Peroxidase	DyP		x
minus.g2176	unitig112	1360687	1362236	1549	-	0	31.55	537.88	412.18	51.86	41.29	5.4247	5.8691	8.2744	7.9971	6.0695	5.8926	4.26	0	up	up	0.97	0.27			0	0	3.33333	5	4	2.33333	2.33333	0	0.0129004	0.0218157	0.0132971	0.00706127	0.00445628	alcohol dehydrogenase	alcohol dehydrogenase	oxidoreductase activity;ion binding		ref|XP_007394870.1| hypothetical protein PHACADRAFT_254567 [Phan... 405 1e-136	NADP-dependent oxidoreductase P1				x
minus.g5523	unitig22	679322	680961	1639	-	1982.55	1593.12	5751.48	5151.48	3820.67	2876.01	11.2352	11.0567	12.1992	12.0931	11.8114	11.5534	1.59	0	up		0.9	0			0	0	9.33333	12.6667	13.3333	10.3333	10.6667	0	0.188724	0.18576	0.244987	0.247306	0.305713	aryl-alcohol dehydrogenase	aryl-alcohol dehydrogenase			ref|XP_007399129.1| hypothetical protein PHACADRAFT_261431 [Phan... 575 0.0	YajO				x
plus.g458	unitig0	1333313	1334858	1545	+	35.83	78.87	253.24	198.24	72.38	75.91	6.0563	6.4879	7.5261	7.2909	6.3912	6.4302	1.81	0	up		0.24	0.76																				ref|XP_007366874.1| alcohol dehydrogenase [Dichomitus squalens L... 524 0.0	Alcohol dehydrogenase				x
minus.g2146	unitig112	1290875	1292630	1755	-	143.32	252.37	552.9	543.39	268.74	258.9	7.6859	8.1027	8.8143	8.7982	8.1505	8.1178	1.39	0	up		0.35	0.44																				gb|EPS95476.1| hypothetical protein FOMPIDRAFT_1038481 [Fomitops... 603 0.0	Conjugation with cellular fusion-related protein, putative		AA5		x
minus.g10413	unitig87	197846	202034	4188	-	1182.37	1395.95	6976.04	5285.83	1671.04	2463.88	10.6841	10.8118	12.2881	12.0138	10.9568	11.2948	2.2	0	up	up	0.66	0.09			0	0	1	3	3	3	1.33333	0	0.00220315	0.0146112	0.0318381	0.0192102	0.00423287	AA5: CRO	copper radical oxidase		Copper radical oxidase	gb|KIP07197.1| hypothetical protein PHLGIDRAFT_513029 [Phlebiops... 1448 0.0	Copper radical oxidase		AA5_1		x
minus.g1701	unitig11	1407345	1408449	1104	-	250.8	244.49	830.03	747.91	495.88	501.8	8.3717	8.3428	9.4088	9.3094	8.9273	8.9381	1.64	0	up		0.99	0			0	0	3.33333	4.33333	4	4.33333	4.33333	0	0.0271965	0.0517795	0.0617238	0.0620112	0.0715811	AA6: 1,4-Benzoquinone reductase	benzoquinone reductase	oxidoreductase activity;ion binding;cellular nitrogen compound metabolic process;biosynthetic process	Benzoquinone reductase	gb|KDQ60440.1| benzoquinone reductase [Jaapia argillacea MUCL 33... 354 2e-119	Protoplast secreted protein 2		AA6		x
minus.g8238	unitig6	237827	239153	1326	-	1421.23	1703.53	5485.95	3185.3	1357.46	1823.01	10.7273	10.88	11.9804	11.4488	10.6846	10.938	1.44	0	up		0.02	0.97																				gb|KIP01552.1| glycoside hydrolase family 61 protein [Phlebiopsi... 409 2e-138	Glycoside hydrolase family 61 protein		AA9			x
plus.g10374	unitig83	131968	133397	1429	+	931.56	418	2105.78	6109.9	240.92	433.79	9.8907	9.2307	10.6611	11.7646	8.8119	9.2444	2.46	0	up	up	-0.93	0.2																				emb|CDO77204.1| Auxilliary Activities Family 9 / Carbohydrate-Bi... 439 2e-151	Glycoside hydrolase family 61 protein		AA9			x
minus.g8441	unitig61	373669	377271	3602	-	23.89	23.66	75.08	138.63	42.13	113.15	5.4546	5.3923	6.1239	6.6876	5.6413	6.4974	1.88	0.03	up		1.44	0.12																				emb|CDO70485.1| hypothetical protein BN946_scf184569.g28 [Tramet... 776 0.0	PnbA		CE10
minus.g11037	unitig9	679878	681272	1394	-	11.94	0	2543.32	1423.93	18.1	12.35	5.8729	5.5017	10.1043	9.4499	5.5329	5.3306	7.18	0	up	up	0.36	0.79			0	0.333333	2	3.33333	0.333333	0	0	0.00223136	0.00422967	0.0168116	0.000224954	0	0	glycoside hydrolase family 10	glycoside hydrolase family 10	carbohydrate metabolic process;hydrolase activity, acting on glycosyl bonds	β-1,4-Endoxylanase	gb|KDQ57131.1| glycoside hydrolase family 10 protein [Jaapia arg... 507 4e-176	Glycosyl hydrolase family 10		GH10
plus.g13357	mod-unitig63_Pr-genome.0.50	2542325	2543985	1660	+	0	0	159.73	532.55	2.7	2.02	4.1614	4.0073	6.5037	7.8308	3.337	3.2118	5.83	0	up	up	-0.82	0.6																				ref|XP_007391522.1| glycoside hydrolase family 10 protein [Phane... 545 0.0	Related to endo-1,4-beta-xylanase		GH10
plus.g9742	unitig70	1161708	1163166	1458	+	35.83	47.32	234.81	146.33	67.79	125.5	6.0033	6.1045	7.4206	6.9719	6.2987	6.8314	2	0	up		1.06	0.17			0	0	0.333333	1.66667	1.66667	2	1.66667	0	0.00100735	0.0022231	0.00326726	0.00427689	0.00568739	glycoside hydrolase family 105	glycoside hydrolase family 105	molecular_function		gb|KIK67920.1| glycoside hydrolase family 105 protein [Gymnopus ... 538 0.0	Cell wall glycosyl hydrolase YteR		GH105
plus.g9738	unitig70	1155417	1156378	961	+	35.83	39.43	355.63	298.36	37.54	64.17	6	5.9987	7.8272	7.6557	5.8472	6.2496	2.92	0	up	up	0.31	0.74																				gb|KIP09317.1| glycoside hydrolase family 12 protein [Phlebiopsi... 416 7e-144	Cell 12A endoglucanase		GH12
plus.g1832	unitig112	155549	157216	1667	+	728.53	899.09	2952.87	1850.08	1222.69	1928.88	9.9265	10.0918	11.1748	10.7273	10.3514	10.7663	1.51	0	up		0.92	0.04																				gb|KIP03265.1| glycoside hydrolase family 16 protein [Phlebiopsi... 541 0.0	Glycoside hydrolase family 16 protein		GH16
plus.g3620	unitig120	1120008	1121466	1458	+	131.37	157.73	328.32	316.9	231.47	310.72	7.4364	7.5579	8.1857	8.1533	7.868	8.1351	1.11	0.01	up		0.86	0.06																				gb|KIP09919.1| glycoside hydrolase family 16 protein [Phlebiopsi... 451 2e-153	Glycoside hydrolase family 16 protein		GH16
minus.g7664	unitig59	1626733	1629080	2347	-	1397.34	1411.72	2497.59	3212.97	2330.59	2598.7	10.6987	10.7058	11.2087	11.4449	11.1452	11.2455	1.01	0	up		0.8	0.01																				gb|KIP11409.1| glycoside hydrolase family 16 protein [Phlebiopsi... 999 0.0	Related to KRE6-glucan synthase subunit		GH16
plus.g6259	unitig28	267548	270596	3048	+	644.93	567.84	1356.98	1223.98	594.19	435.21	9.4151	9.305	10.1023	10.0032	9.3402	9.0759	1.08	0	up		-0.23	0.6																				gb|KLO20092.1| pectin lyase-like protein [Schizopora paradoxa] 638 0.0	Probable exopolygalacturonase C		GH28
minus.g9779	unitig70	1582864	1586359	3495	-	23.89	23.66	132.42	168.86	82.65	67.2	5.6055	5.5362	6.7324	6.9648	6.3067	6.1281	2.42	0	up	up	1.43	0.06																				ref|XP_009553413.1| glycoside hydrolase family 29 protein [Heter... 973 0.0	Tissue alpha-L-fucosidase		GH29
minus.g2306	unitig112	1790256	1793513	3257	-	1922.84	1285.53	6879.11	2968.24	1612.97	5450.02	11.1321	10.8056	12.315	11.5119	10.9825	12.086	1.51	0.02	up		1.06	0.14			0	14	21.6667	22.6667	22	19	18.6667	2.79724	0.329444	0.378325	0.345804	0.271943	0.285902	glycoside hydrolase family 3	glycoside hydrolase family 3	carbohydrate metabolic process;hydrolase activity, acting on glycosyl bonds	β-1,4-Glucosidase	gb|KIP12694.1| glycoside hydrolase family 3 protein [Phlebiopsis... 1327 0.0	Glycoside hydrolase family 3 protein		GH3			x
plus.g10079	unitig70	2182847	2186161	3314	+	668.81	780.78	1598.62	1393.13	929.37	1341.86	9.6654	9.7913	10.4375	10.308	9.9397	10.2731	1.02	0	up		0.63	0.09			0	0	4.66667	2	2	2	4	0	0.0154292	0.00462795	0.00643069	0.00409587	0.0051907	glycoside hydrolase family 31	glycoside hydrolase family 31	carbohydrate metabolic process;hydrolase activity, acting on glycosyl bonds		gb|KIP08645.1| glycoside hydrolase family 31 protein [Phlebiopsi... 1541 0.0	Neutral alpha-glucosidase AB		GH31
plus.g11941	unitig96	1009371	1013955	4584	+	119.43	78.87	352.9	524.28	130.72	195.34	7.2458	6.9478	8.1654	8.554	7.2738	7.6192	2.1	0	up	up	0.7	0.25			0	0.333333	2	1.33333	1	2.33333	1.66667	0	0.00229183	0.00197159	0.00112087	0.00327217	0.00274506	glycoside hydrolase family 35	glycoside hydrolase family 35	carbohydrate metabolic process;hydrolase activity, acting on glycosyl bonds	β-1,4-Galactosidase	ref|XP_009549020.1| glycoside hydrolase family 35 protein [Heter... 1401 0.0	Glycoside hydrolase family 35 protein		GH35
minus.g170	unitig0	550776	552011	1235	-	59.72	23.66	194.54	231.05	69.14	127.93	6.3061	5.8003	7.2612	7.4289	6.3415	6.8728	2.27	0	up	up	1.19	0.11																				ref|XP_007368197.1| endoglucanase V-like protein [Dichomitus squ... 308 8e-101			GH45			x
plus.g4619	unitig122	2695101	2697314	2213	+	35.83	7.89	94.2	80.44	60.23	60.93	5.5036	4.909	6.2384	6.0973	5.8421	5.8523	1.93	0.01	up		1.42	0.08																				gb|KIP12238.1| glycoside hydrolase family 47 protein [Phlebiopsi... 652 0.0	Endoplasmic reticulum mannosyl-oligosaccharide 1,2-alpha-mannosidase		GH47
minus.g6235	unitig28	370313	372982	2669	-	191.09	244.49	649.82	537.11	336.8	443.3	8.0185	8.1947	9.0622	8.8817	8.4559	8.7034	1.39	0	up		0.8	0.06																				gb|EMD42355.1| glycoside hydrolase family 47 protein [Ceriporiop... 774 0.0	Endoplasmic reticulum mannosyl-oligosaccharide 1,2-alpha-mannosidase		GH47
minus.g11950	unitig96	1403871	1407329	3458	-	23.89	55.21	782.93	199.96	92.37	809.89	6.4731	6.7361	8.9657	7.6402	6.9916	9.0021	2.44	0.04	up		2.34	0.06			0	0	0	2	3	2	0.666667	0	0	0.00937885	0.0149349	0.00726971	0.00313486	glycoside hydrolase family 5	---NA---	carbohydrate metabolic process hydrolase activity, acting on glycosyl bonds		gb|KIP07427.1| glycoside hydrolase family 5 protein [Phlebiopsis... 756 0.0	Glycoside hydrolase family 5 protein		GH5
plus.g4186	unitig122	1535713	1537788	2075	+	95.54	110.41	337.2	240.74	137.74	345.33	7.0779	7.1563	8.1073	7.7928	7.3016	8.1311	1.38	0.03	up		1.14	0.09																				gb|KIP09471.1| glycoside hydrolase family 5 protein [Phlebiopsis... 739 0.0	Probable EXG1-exo-beta-1,3-glucanase (I/II), major isoform		GH5
minus.g730	unitig0	2256060	2259930	3870	-	59.72	55.21	294.2	1187.47	139.37	234.2	6.8673	6.7778	8.021	9.4265	7.3573	7.8111	3.34	0	up	up	1.48	0.07																				gb|KIP08300.1| glycoside hydrolase family 55 protein [Phlebiopsi... 1189 0.0	Glycoside hydrolase family 55 protein		GH55
minus.g2361	unitig112	1935193	1937636	2443	-	35.83	70.98	152.9	126.36	121.27	103.44	6.0138	6.3759	7.0153	6.8421	6.8051	6.6638	1.23	0.03	up		0.93	0.13																				ref|XP_008040692.1| Six-hairpin glycosidase [Trametes versicolor... 968 0.0	Glycoside hydrolase family 78 protein		GH78
minus.g807	unitig0	2516157	2518065	1908	-	11.94	7.89	167.23	162.87	29.17	63.16	5.1477	4.9529	6.8227	6.8003	5.2895	5.9172	3.41	0	up	up	1.64	0.1																				gb|KIP11540.1| glycoside hydrolase family 79 protein [Phlebiopsi... 714 0.0	Glycoside hydrolase family 79 protein		GH79
minus.g9719	unitig70	1390888	1394785	3897	-	107.49	220.83	281.91	491.19	314.92	286.43	7.3902	7.9006	8.1091	8.6273	8.2096	8.1235	1.14	0.02	up		0.79	0.16			0	0	0	0.333333	1	1	2.33333	0	0	0.000264044	0.000783772	0.00139399	0.00442432	glycoside hydrolase family 95	glycoside hydrolase family 95	molecular_function		ref|XP_007397898.1| glycoside hydrolase family 95 protein [Phane... 1170 0.0	Glycoside hydrolase family 95		GH95
plus.g11525	unitig9	1744564	1748261	3697	+	334.41	283.92	589.76	1655.83	341.39	414.16	8.6296	8.494	9.116	10.1246	8.632	8.7985	1.78	0	up		0.27	0.73			0	0	2.33333	7.66667	7	6.33333	4.66667	0	0.00528199	0.0262506	0.0310411	0.0307118	0.01076	Glycosyltransferase Family 20	Glycosyltransferase Family 20	carbohydrate metabolic process;transferase activity, transferring glycosyl groups;biosynthetic process		emb|CDO74996.1| Glycosyltransferase Family 20 protein [Trametes ... 957 0.0	Glycosyltransferase family 20 protein		GT20
minus.g10071	unitig72	24220	25590	1370	-	561.33	646.71	1866.19	911.64	929.64	1048.75	9.4347	9.5475	10.5177	9.8437	9.8613	9.971	1.16	0.01	up		0.68	0.18			0	0.333333	17.6667	18.6667	18	14	15	0.00275262	0.225139	0.245122	0.273228	0.224825	0.249589	Aldo keto reductase	Aldo keto reductase	oxidoreductase activity		ref|XP_007398381.1| hypothetical protein PHACADRAFT_260185 [Phan... 514 2e-180	Aldehyde reductase (AKR1), putative
minus.g10512	unitig87	523128	525190	2062	-	573.27	733.46	1626.61	1712.31	1019.31	954.62	9.5196	9.7173	10.4364	10.4857	10.0024	9.9436	1.32	0	up		0.57	0.06			0.333333	1	7.66667	10.6667	11.6667	9.66667	9	0.0105538	0.0215556	0.025524	0.0380918	0.0453467	0.0268407	Probable Xaa-Pro aminopeptidase pepP	Creatinase aminopeptidase	ion binding;peptidase activity		ref|XP_007849173.1| xaa-pro dipeptidase [Moniliophthora roreri M... 746 0.0	Probable Xaa-Pro aminopeptidase pepP
minus.g10610	unitig88	116228	119738	3510	-	776.3	930.63	2490.08	2234.59	1530.86	1254.01	9.964	10.1088	11.0002	10.8963	10.5427	10.3632	1.44	0	up		0.69	0.02			0.333333	0.333333	14	14.3333	16	13.6667	14.6667	0.00106181	0.15251	0.222727	0.194355	0.268625	0.183971	Similar to tr|Q4C513|Peptidase S9	---NA---	structural constituent of ribosome ribosome biogenesis peptidase activity ribosome translation		emb|CDO77752.1| hypothetical protein BN946_scf184993.g15 [Tramet... 800 0.0	Similar to tr|Q4C513|Peptidase S9
minus.g1070	unitig107	124105	125265	1160	-	214.98	141.96	465.52	480.35	298.99	303.03	7.9551	7.6352	8.6316	8.6618	8.2239	8.236	1.42	0	up		0.77	0.05			0	0	4	3.66667	3	4	3.33333	0	0.0106881	0.0115075	0.0118516	0.0155114	0.00979443	Ras GTPase Rab11, putative	---NA---	nucleocytoplasmic transport signal transduction GTPase activity ion binding intracellular		ref|XP_007396337.1| hypothetical protein PHACADRAFT_257063 [Phan... 413 4e-144	Ras GTPase Rab11, putative
minus.g10701	unitig89	56404	62232	5828	-	573.27	520.52	2877.11	3471.69	791.9	994.1	9.6201	9.5425	11.0622	11.2492	9.868	10.0634	2.51	0	up	up	0.7	0.04			0	0	9.33333	8	9.66667	4.66667	2.33333	0	0.0171388	0.0157959	0.00961428	0.00607675	0.00222688	Sulfite reductase beta subunit	---NA---	sulfur compound metabolic process oxidoreductase activity ion binding cellular amino acid metabolic process protein complex biosynthetic process intracellular		gb|KIP08798.1| hypothetical protein PHLGIDRAFT_360549 [Phlebiops... 2110 0.0	Sulfite reductase beta subunit
minus.g10759	unitig89	244373	245446	1073	-	59.72	78.87	142.66	164.01	66.71	74.9	6.2392	6.4141	6.9223	7.0538	6.2591	6.3547	1.08	0.04	up		-0.02	0.98			0	0	3.33333	4.33333	3.66667	5	3.66667	0	0.0132356	0.0125284	0.011037	0.0245737	0.017967	dienelactone hydrolase endo-1,3,1,4-beta-D-glucanase	dienelactone hydrolase endo-1,3,1,4-beta-D-glucanase	molecular_function		ref|XP_008037988.1| alpha/beta-hydrolase [Trametes versicolor FP... 365 6e-124	Carboxymethylenebutenolidase
minus.g10892	unitig9	228851	230194	1343	-	1122.65	1143.57	3498.94	2806.22	1538.96	1543.27	10.403	10.4165	11.4368	11.2237	10.6698	10.6722	1.46	0	up		0.44	0.15			0.333333	0.333333	19.3333	21.6667	21.6667	20.6667	19.6667	0.0109598	0.232119	0.314919	0.313063	0.315592	0.219339	60S ribosomal L4 L1 L2	60S ribosomal L4 L1 L2	structural constituent of ribosome;ribosome biogenesis;ribosome;translation		gb|KIP06242.1| hypothetical protein PHLGIDRAFT_107191 [Phlebiops... 645 0.0	60S ribosomal protein L4
minus.g1095	unitig107	186223	190650	4427	-	847.96	654.6	1447.08	1562.27	1072.25	1180.93	9.8711	9.6533	10.3505	10.4227	10.075	10.1625	1	0	up		0.59	0.05			0	0.333333	15.3333	20	20.6667	15	15	0.0362668	0.0669838	0.109593	0.110462	0.0782219	0.0918524	Amidohydrolase (Precursor)	---NA---	hydrolase activity, acting on carbon-nitrogen (but not peptide) bonds		ref|XP_007396326.1| hypothetical protein PHACADRAFT_122127 [Phan... 1871 0.0	Amidohydrolase (Precursor)
minus.g1125	unitig107	267238	268466	1228	-	179.15	205.05	425.93	604.14	748.95	225.5	7.9314	8.0191	8.6349	8.9636	9.1716	8.0767	1.33	0.04	up		1.25	0.07			0	0	0.666667	1	4.33333	6.33333	5.33333	0	0.00190638	0.00127725	0.00907586	0.0183507	0.0350739	3-ketoacyl-CoA reductase PhaB	---NA---	oxidoreductase activity		gb|EMD34208.1| hypothetical protein CERSUDRAFT_117110 [Ceriporio... 381 3e-130	3-ketoacyl-CoA reductase PhaB
minus.g11368	unitig9	1651398	1651977	579	-	298.58	291.81	1236.85	899.66	374.34	281.16	8.5145	8.4897	9.8097	9.4957	8.6873	8.4451	1.82	0	up		0.14	0.81			0.666667	0	6.33333	8	7.66667	8	6.66667	0	0.0541767	0.0871469	0.10038	0.107678	0.0775026	60S ribosomal protein L27	---NA---	structural constituent of ribosome ribosome biogenesis ribosome translation		gb|KIP04818.1| hypothetical protein PHLGIDRAFT_109057 [Phlebiops... 254 5e-84	60S ribosomal protein L27
minus.g11633	unitig96	429623	430510	887	-	83.6	165.62	460.75	321.75	254.42	182.18	7.1062	7.558	8.4788	8.1372	7.9207	7.6249	1.53	0	up		0.71	0.21			0	0	2.33333	2.66667	3.33333	3.33333	4.33333	0	0.0160218	0.0127349	0.0177564	0.0216321	0.0346369	Cytidine deaminase	---NA---	hydrolase activity, acting on carbon-nitrogen (but not peptide) bonds small molecule metabolic process ion binding nucleobase-containing compound catabolic process		gb|KIP07230.1| hypothetical protein PHLGIDRAFT_89848 [Phlebiopsi... 271 6e-90	Cytidine deaminase
minus.g11790	unitig96	941857	944963	3106	-	1636.2	2026.89	4344.67	4800.06	3318.03	3285.31	11.043	11.2182	11.9029	11.9978	11.6518	11.6428	1.3	0	up		0.83	0			0	1.33333	37	38.6667	39.3333	35.3333	36	0.00301968	0.297628	0.239811	0.296241	0.293841	0.243553	Cell division control protein Cdc48	---NA---	ion binding		ref|XP_007400833.1| hypothetical protein PHACADRAFT_263910 [Phan... 1515 0.0	Cell division control protein Cdc48
minus.g11895	unitig96	1237785	1240102	2317	-	23.89	102.53	409.55	362.83	92.64	89.07	6.156	6.8786	8.1433	8.0238	6.7712	6.7384	2.38	0	up	up	0.33	0.63			0	0	4.33333	5.66667	4.33333	2.66667	2	0	0.0122111	0.0159963	0.00933128	0.00660802	0.00293879	Vacuolar carboxypeptidase Cps1, putative	---NA---	peptidase activity		gb|EMD39230.1| hypothetical protein CERSUDRAFT_81981 [Ceriporiop... 643 0.0	Vacuolar carboxypeptidase Cps1, putative
minus.g11986	unitig96	1560667	1562943	2276	-	501.61	378.56	2341.96	2275.38	615.26	522.65	9.2984	9.0748	10.7121	10.6833	9.457	9.319	2.38	0	up	up	0.38	0.31			0	0	1.66667	2	1.66667	0.333333	0	0	0.00172554	0.00385707	0.0017336	0.000182694	0	Methylenetetrahydrofolate reductase (NAD(P)H)	---NA---	sulfur compound metabolic process oxidoreductase activity cofactor metabolic process cellular amino acid metabolic process cellular nitrogen compound metabolic process		ref|XP_007401236.1| hypothetical protein PHACADRAFT_264540 [Phan... 1102 0.0	Methylenetetrahydrofolate reductase (NAD(P)H)
minus.g11997	unitig96	1595026	1599025	3999	-	95.54	165.62	276.45	337.16	231.2	219.43	7.1447	7.5234	7.967	8.1531	7.8044	7.7575	1.15	0.01	up		0.7	0.13			0.333333	0	0.333333	2.66667	0.666667	0.666667	0.666667	0	0.00195402	0.0025957	0.000810999	0.000889232	0.000444219	Carbamoyl-phosphate synthase arginine-specific large chain	---NA---	biological_process ion binding		gb|EMD33128.1| carbamoyl-phosphate synthase [Ceriporiopsis subve... 2142 0.0	Carbamoyl-phosphate synthase arginine-specific large chain
minus.g12018	unitig96	1671488	1673898	2410	-	238.86	283.92	960.4	867.71	442.67	402.21	8.3442	8.466	9.5559	9.4579	8.8321	8.7475	1.76	0	up		0.66	0.07			0	0	3.33333	3.66667	3.66667	2.66667	1.66667	0	0.00950664	0.0117227	0.0126413	0.00949914	0.00369461	Vacuolar carboxypeptidase Cps1, putative	---NA---	peptidase activity		emb|CDO73281.1| hypothetical protein BN946_scf185008.g43 [Tramet... 670 0.0	Vacuolar carboxypeptidase Cps1, putative
minus.g12041	unitig96	1737316	1737761	445	-	83.6	134.07	347.44	305.49	186.09	108.7	6.9283	7.2422	8.0917	7.9696	7.5115	7.0511	1.48	0	up		0.36	0.59			0	0.333333	9	9	10	9.66667	9.66667	0.0184231	0.214051	0.23775	0.281509	0.193533	0.207782	ribosomal 60S	ribosomal 60S	structural constituent of ribosome;ribosome biogenesis;ribosome;translation		emb|CDO73278.1| hypothetical protein BN946_scf185008.g40 [Tramet... 128 4e-35	60S acidic ribosomal protein P2
minus.g12326	mod-unitig63_Pr-genome.0.50	123396	124946	1550	-	2197.53	1963.79	5133.74	3299.69	3798.25	4174.76	11.3283	11.2334	12.0956	11.6834	11.8122	11.9	1	0	up		0.92	0.01			0	6.66667	26	26.3333	26.3333	26.3333	25.6667	0.221521	1.55783	1.17569	1.4362	1.70521	1.98381	14-3-3 1 domain containing protein	14-3-3 1 domain containing protein	molecular_function		gb|KIP08345.1| hypothetical protein PHLGIDRAFT_18955 [Phlebiopsi... 509 1e-178	14-3-3-like protein GF14 psi
minus.g12327	mod-unitig63_Pr-genome.0.50	125148	127286	2138	-	740.47	481.09	1314.66	1378.86	471.3	910.9	9.59	9.227	10.1183	10.1642	9.201	9.7749	1.12	0.01	up		0.18	0.78			0	2.33333	2.66667	3.33333	3.66667	2.66667	3	0.107922	0.00695229	0.0184294	0.0193808	0.0092641	0.00868062	Extracelular serine carboxypeptidase	peptidase S28	peptidase activity		emb|CDO77024.1| hypothetical protein BN946_scf184380.g10 [Tramet... 717 0.0	Extracelular serine carboxypeptidase
minus.g12333	mod-unitig63_Pr-genome.0.50	140788	141554	766	-	167.2	102.53	473.72	536.26	158.27	116.6	7.5525	7.1831	8.4936	8.617	7.4867	7.2343	1.9	0	up		0.05	0.94			0	0	0.666667	1.33333	2	1.33333	1	0	0.000493667	0.00144893	0.00146817	0.00230611	0.000263187	zinc knuckle domain	zinc knuckle domain	ion binding		ref|XP_007843039.1| zinc knuckle domain protein [Moniliophthora ... 305 2e-102	Zinc finger protein GIS2
minus.g12366	mod-unitig63_Pr-genome.0.50	230288	232351	2063	-	286.63	386.45	1172.68	753.33	504.79	488.85	8.5717	8.8006	9.816	9.3914	9.0255	8.997	1.46	0	up		0.53	0.25			0	0.666667	8	5	4.33333	4	3	0.058197	0.0443213	0.0186512	0.0152486	0.00620921	0.00913348	acyl- dehydrogenase NM domain	acyl- dehydrogenase NM domain	oxidoreductase activity;ion binding		ref|XP_007392272.1| hypothetical protein PHACADRAFT_250394 [Phan... 816 0.0	Acyl-CoA dehydrogenase family member 11
minus.g12450	mod-unitig63_Pr-genome.0.50	441556	442806	1250	-	286.63	394.34	1391.8	1236.53	466.71	382.38	8.6189	8.8609	10.0201	9.9034	8.9969	8.8263	1.89	0	up		0.28	0.52			0.333333	0	8.33333	10	8.66667	6.33333	6.33333	0	0.0573317	0.0632851	0.0458073	0.0199061	0.0251563	uroporphyrinogen decarboxylase	uroporphyrinogen decarboxylase	cofactor metabolic process;lyase activity;biosynthetic process;cellular nitrogen compound metabolic process		gb|KIP10633.1| hypothetical protein PHLGIDRAFT_18220 [Phlebiopsi... 615 0.0	Uroporphyrinogen decarboxylase
minus.g12493	mod-unitig63_Pr-genome.0.50	572470	573603	1133	-	107.49	63.09	292.15	224.77	162.32	183.19	7.0252	6.6551	7.879	7.6328	7.3375	7.4457	1.59	0	up		1.02	0.05			0	0	4	1.66667	4	5.66667	3.33333	0	0.0064766	0.00306131	0.00839484	0.0129863	0.00834837	Unknown	---NA---	molecular_function		gb|KIP09820.1| hypothetical protein PHLGIDRAFT_11672 [Phlebiopsi... 301 8e-98
minus.g12499	mod-unitig63_Pr-genome.0.50	588798	590956	2158	-	668.81	788.67	1001.36	2046.05	1012.29	1248.14	9.6599	9.7946	10.0012	10.6708	10.0109	10.2014	1.03	0.02	up		0.61	0.24			0	0	7.33333	8.66667	7	10	7.33333	0	0.0200157	0.0315886	0.0249703	0.0460389	0.0252196	Hexokinase	---NA---	small molecule metabolic process carbohydrate metabolic process generation of precursor metabolites and energy catabolic process homeostatic process cofactor metabolic process ion binding biosynthetic process cellular nitrogen compound metabolic		ref|XP_007392128.1| hypothetical protein PHACADRAFT_250162 [Phan... 791 0.0	Hexokinase
minus.g12511	mod-unitig63_Pr-genome.0.50	619808	621241	1433	-	83.6	102.53	251.87	190.26	95.88	119.83	6.7186	6.8501	7.6411	7.3785	6.7745	6.9639	1.18	0.02	up		0.17	0.81			0	0	4.66667	3.33333	3	3	1	0	0.0159588	0.00603028	0.00612532	0.0043307	0.00339035	Galactose dehydrogenase (Fragment)	---NA---			ref|XP_007392142.1| hypothetical protein PHACADRAFT_170169 [Phan... 495 2e-170	Galactose dehydrogenase (Fragment)
minus.g12653	mod-unitig63_Pr-genome.0.50	1017677	1019053	1376	-	238.86	149.85	460.06	575.33	418.1	231.37	8.0809	7.7202	8.6545	8.8676	8.5656	8.0383	1.39	0	up		0.73	0.19			0	0	6.66667	5	5.33333	5.66667	2.66667	0	0.0305225	0.014559	0.0188771	0.0187808	0.0113474	glutathione s-transferase	glutathione s-transferase	molecular_function		gb|KIP07677.1| hypothetical protein PHLGIDRAFT_29881 [Phlebiopsi... 394 8e-133	Putative glutathione s-transferase (GstG)
minus.g12654	mod-unitig63_Pr-genome.0.50	1019486	1020849	1363	-	0	31.55	193.85	83.01	23.5	24.7	4.6277	5.2401	6.8467	6.0201	4.9552	4.9908	2.59	0	up	up	0.2	0.88			0	0	11	7	2.66667	3.66667	1.66667	0	0.0744006	0.015822	0.00439082	0.00450226	0.00205869	glutathione s-transferase	glutathione s-transferase	molecular_function		gb|KIP07677.1| hypothetical protein PHLGIDRAFT_29881 [Phlebiopsi... 378 1e-126	Putative glutathione s-transferase (GstG)
minus.g12712	mod-unitig63_Pr-genome.0.50	1164043	1165461	1418	-	370.24	433.77	2593.83	718.81	309.79	1048.34	8.9312	9.05	10.7319	9.4805	8.7685	9.8305	1.87	0.01	up		0.68	0.45			0	0	12.3333	14.3333	13.6667	9.33333	9	0	0.108789	0.124479	0.0876999	0.058987	0.044079	xylitol dehydrogenase	xylitol dehydrogenase	oxidoreductase activity;ion binding		ref|XP_007366012.1| xylitol dehydrogenase [Dichomitus squalens L... 576 0.0	D-xylulose reductase
minus.g12716	mod-unitig63_Pr-genome.0.50	1174400	1175133	733	-	895.73	788.67	2124.89	1735.42	1128.97	832.16	9.9617	9.8528	10.7536	10.5595	10.162	9.8942	1.18	0	up		0.22	0.62			0.666667	0	7.66667	8.33333	7.33333	8.66667	4.66667	0	0.0690155	0.106248	0.0872153	0.13755	0.0657258	60S ribosomal L9	60S ribosomal L9	structural constituent of ribosome;ribosome biogenesis;ribosome;rRNA binding;translation		gb|KIP12903.1| hypothetical protein PHLGIDRAFT_27241 [Phlebiopsi... 352 5e-121	60S ribosomal protein L9
minus.g12761	mod-unitig63_Pr-genome.0.50	1306812	1307889	1077	-	1218.2	670.37	2528.3	2000.98	1374.21	1322.42	10.3363	9.8419	11.0123	10.7887	10.4421	10.4076	1.25	0	up		0.52	0.24			0	0	0	2.33333	2.33333	2.33333	0.333333	0	0	0.00273845	0.00200584	0.00173725	0.000186396	DUF689-domain-containing protein	DUF689-domain-containing protein	cytoplasm;cellular component assembly;biosynthetic process;molecular_function		ref|XP_007391728.1| hypothetical protein PHACADRAFT_249411 [Phan... 417 2e-142	Fe-S cluster assembly protein DRE2
minus.g12810	mod-unitig63_Pr-genome.0.50	1444531	1446664	2133	-	632.98	954.29	1716.02	1939.36	1200.81	1299.96	9.7053	10.0396	10.5701	10.6864	10.2408	10.3127	1.17	0	up		0.63	0.06			0	0	0.333333	0.333333	1	2	0.333333	0	0.000376761	0.000381381	0.00163693	0.00322582	0	Unknown	predicted protein			ref|XP_012182678.1| predicted protein [Fibroporia radiculosa] 380 7e-119
minus.g12813	mod-unitig63_Pr-genome.0.50	1449610	1451057	1447	-	107.49	126.19	323.55	319.76	180.69	143.92	7.1331	7.2338	8.0523	8.042	7.5176	7.3202	1.41	0	up		0.43	0.42			0	0	1	2.33333	2.33333	3	2	0	0.000633366	0.00212482	0.00420274	0.00333895	0.00287549	short-chain dehydrogenase	short-chain dehydrogenase	oxidoreductase activity		ref|XP_008035689.1| short-chain dehydrogenase [Trametes versicol... 512 0.0	Short chain dehydrogenase
minus.g12901	mod-unitig63_Pr-genome.0.50	1693153	1695086	1933	-	3021.6	3052.16	21868	9926.73	5071.45	5694.54	12.0082	12.0151	13.8408	13.055	12.4389	12.5412	2.32	0	up	up	0.8	0.1			0	0	17	17	17.3333	17.3333	17.3333	0	0.232381	0.270495	0.318789	0.335464	0.347935	class III ADH enzyme	class III ADH enzyme	small molecule metabolic process;oxidoreductase activity;ion binding		gb|KIP09193.1| hypothetical protein PHLGIDRAFT_103190 [Phlebiops... 706 0.0	Probable glutathione-dependent formaldehyde dehydrogenase
minus.g12946	mod-unitig63_Pr-genome.0.50	1796631	1798159	1528	-	812.13	922.75	2522.84	1902	1516.55	1342.87	9.993	10.095	11.0076	10.7381	10.5284	10.4183	1.33	0	up		0.7	0.03			0	1.33333	17	19	16	18.3333	13.3333	0.0298218	0.181896	0.326212	0.330628	0.352781	0.20753	60S ribosomal L3	60S ribosomal L3	structural constituent of ribosome;ribosome biogenesis;ribosome;translation		ref|XP_007366118.1| 60S ribosomal protein L3 [Dichomitus squalen... 756 0.0	60S ribosomal protein L3
minus.g13108	mod-unitig63_Pr-genome.0.50	2245797	2246897	1100	-	441.89	496.86	1465.51	1097.04	632.28	642.69	9.1157	9.1991	10.1481	9.8871	9.3915	9.4056	1.42	0	up		0.42	0.27			0	0	2.66667	1	1	2	1	0	0.0035529	0.00198662	0.00245883	0.00406547	0.00260457	Sec14 cytosolic factor	---NA---	transport intracellular molecular_function		ref|XP_007307115.1| hypothetical protein STEHIDRAFT_133082 [Ster... 493 6e-173	Sec14 cytosolic factor
minus.g13110	mod-unitig63_Pr-genome.0.50	2249245	2250389	1144	-	203.03	244.49	501.02	463.8	327.35	315.17	7.9764	8.1147	8.751	8.6788	8.3596	8.3258	1.07	0	up		0.49	0.21			0	0	6.33333	4.33333	3.66667	3.33333	3.66667	0	0.0166047	0.0144912	0.0131387	0.0111424	0.011004	Cytosine deaminase-uracil phosphoribosyltransferase fusion protein	---NA---			gb|EMD31793.1| armadillo/beta-catenin/plakoglobin [Ceriporiopsis... 433 2e-151	Cytosine deaminase-uracil phosphoribosyltransferase fusion protein
minus.g13183	mod-unitig63_Pr-genome.0.50	2461218	2464779	3561	-	907.67	875.43	1899.64	1766.79	1427.69	1666.14	10.0663	10.0342	10.7227	10.6548	10.4584	10.6002	1.03	0	up		0.79	0			0	0	10.6667	22	26.3333	24.3333	24	0	0.0187337	0.0774612	0.0986369	0.12324	0.0883968	Cytoplasmic alanyl-tRNA synthetase	alanyl-trna synthetase	cytoplasm;ion binding;tRNA metabolic process;cellular amino acid metabolic process;ligase activity;translation		ref|XP_007397053.1| hypothetical protein PHACADRAFT_258158 [Phan... 1601 0.0	Cytoplasmic alanyl-tRNA synthetase
minus.g1342	unitig11	339978	340882	904	-	250.8	205.05	873.03	415.03	344.36	470.83	8.2617	8.1162	9.3329	8.6638	8.5001	8.7775	1.45	0	up		0.81	0.16			0	0.333333	3	4.33333	2	2.66667	1.66667	0.00167556	0.00533152	0.00943874	0.00380937	0.00597762	0.00203579	DUF757-domain-containing protein	DUF757-domain-containing protein			gb|KDQ32619.1| hypothetical protein PLEOSDRAFT_1051577 [Pleurotu... 254 1e-82	DUF757 domain-containing protein
minus.g1403	unitig11	507363	508081	718	-	370.24	362.79	1341.97	1221.98	560.97	358.29	8.8381	8.8163	9.9985	9.9072	9.1788	8.7944	1.77	0	up		0.31	0.53			0	1	10	9	9	10.3333	8.66667	0.0277495	0.0899313	0.131865	0.118245	0.144657	0.104219	60S ribosomal L14	60S ribosomal L14	structural constituent of ribosome;ribosome biogenesis;ribosome;translation		gb|KIP11819.1| hypothetical protein PHLGIDRAFT_82750 [Phlebiopsi... 237 5e-77	60S ribosomal protein L14
minus.g1470	unitig11	724018	725234	1216	-	107.49	197.17	331.74	346	155.57	137.04	7.1724	7.6259	8.1038	8.1447	7.4191	7.3117	1.07	0.01	up		-0.12	0.84			0	0	7.33333	7.33333	6.33333	9.33333	7	0	0.0236534	0.0162811	0.0201143	0.0392481	0.0379466	2-phosphoglycolate phosphatase	2-phosphoglycolate phosphatase	phosphatase activity		gb|KIP03289.1| hypothetical protein PHLGIDRAFT_111085 [Phlebiops... 491 3e-172	Pyridoxal phosphate phosphatase
minus.g1471	unitig11	725888	727680	1792	-	549.38	433.77	1492.82	970.97	673.87	469.21	9.2445	9.0466	10.1675	9.7543	9.4188	9.1033	1.3	0	up		0.22	0.7			0	0.333333	3.33333	4.33333	3	3.66667	2.66667	0.00562891	0.0297859	0.0681248	0.0407389	0.0579221	0.0323657	60s ribosomal l34-b	60s ribosomal l34-b	structural constituent of ribosome;ribosome biogenesis;ribosome;translation		gb|EMD36952.1| hypothetical protein CERSUDRAFT_114864 [Ceriporio... 183 2e-56	60S ribosomal protein L34
minus.g1544	unitig11	918120	919522	1402	-	131.37	134.07	469.62	493.47	104.52	34.01	7.1999	7.2088	8.3683	8.4195	6.986	6.1724	1.76	0	up		-0.9	0.2			0	0	4.66667	4	4.33333	2.33333	0.666667	0	0.0269666	0.0193605	0.0109679	0.0045645	0.00152555	NAD(P)-binding	NAD(P)-binding	cellular_component		ref|XP_007393812.1| hypothetical protein PHACADRAFT_193621 [Phan... 473 3e-163	Male sterility protein-like protein
minus.g1700	unitig11	1399101	1401257	2156	-	1660.09	2287.15	4450.47	4090.09	2502.37	2647.28	11.0008	11.2717	11.8835	11.803	11.3505	11.4008	1.09	0	up		0.37	0.26			0	0	24.3333	25.6667	24.3333	22.6667	23.3333	0	0.455706	0.296229	0.291949	0.259566	0.267162	glucose-6-phosphate isomerase	glucose-6-phosphate isomerase	small molecule metabolic process;carbohydrate metabolic process;generation of precursor metabolites and energy;catabolic process;cofactor metabolic process;biosynthetic process;cellular nitrogen compound metabolic process;isomerase activity		gb|EMD30999.1| Glc-6-P isomerase [Ceriporiopsis subvermispora B] 1032 0.0	Glucose-6-phosphate isomerase
minus.g2035	unitig112	908472	910308	1836	-	191.09	347.02	1023.88	1175.49	565.56	520.23	8.2967	8.7221	9.6918	9.8272	9.1356	9.0606	1.95	0	up		0.94	0.01			0	0	1	2.33333	3.33333	1.66667	2.66667	0	0.0013246	0.00376532	0.00657472	0.00184413	0.00384853	FAD dependent oxidoreductase	FAD dependent oxidoreductase	oxidoreductase activity		ref|XP_007391909.1| hypothetical protein PHACADRAFT_249776 [Phan... 674 0.0	Similar to FAD dependent oxidoreductase
minus.g2067	unitig112	1006149	1008816	2667	-	226.92	197.17	517.4	499.75	432.14	413.95	8.1246	8.0085	8.8306	8.7984	8.6637	8.6244	1.25	0	up		0.99	0			0	0	1.33333	2	3	2	2.33333	0	0.00198987	0.00325463	0.002321	0.00222243	0.00291389	Predicted metal-dependent amidohydrolase with the TIM-barrel fold	amidohydrolase ytcJ	hydrolase activity, acting on carbon-nitrogen (but not peptide) bonds		gb|KIP09425.1| hypothetical protein PHLGIDRAFT_102850 [Phlebiops... 849 0.0	Predicted metal-dependent amidohydrolase with the TIM-barrel fold
minus.g2072	unitig112	1020062	1020835	773	-	931.56	1285.53	5014.29	2895.78	2060.5	1654.8	10.3335	10.5886	11.8473	11.3138	10.9983	10.8026	1.78	0	up		0.72	0.11			0.333333	0	3.33333	7	6.33333	5	5.66667	0	0.0181323	0.0388957	0.0319313	0.0258736	0.0232937	eukaryotic translation initiation factor 5A	eukaryotic translation initiation factor 5A	translation factor activity, RNA binding;ribosome		ref|XP_007398936.1| hypothetical protein PHACADRAFT_261118 [Phan... 297 4e-100	Eukaryotic translation initiation factor 5A-2
minus.g2187	unitig112	1388983	1392815	3832	-	179.15	252.37	271.67	836.05	146.66	189.67	7.7328	8.0051	8.0694	9.1517	7.542	7.7552	1.28	0.04	up		-0.36	0.67			0	0	0	2	3.66667	4	2.33333	0	0	0.00390824	0.00410483	0.00836944	0.00416786	glycosyltransferase family 20	glycosyltransferase family 20	carbohydrate metabolic process;biosynthetic process;molecular_function		ref|XP_007398758.1| glycosyltransferase family 20 protein [Phane... 1505 0.0	Alpha,alpha-trehalose phosphate synthase subunit TPS3
minus.g2209	unitig112	1443110	1444138	1028	-	1206.25	1167.23	5963.76	3577.8	1617.29	1446.1	10.5568	10.5279	12.0387	11.532	10.8005	10.7038	1.97	0	up		0.36	0.43			0	0	6.66667	6.33333	8	7.33333	7.66667	0	0.194996	0.184617	0.136448	0.20581	0.157571	transcription elongation factor TEF EF1B	transcription elongation factor TEF EF1B	translation factor activity, RNA binding;protein complex;ribosome		gb|KIP03020.1| hypothetical protein PHLGIDRAFT_111339 [Phlebiops... 318 2e-106	Elongation factor 1-beta
minus.g2258	unitig112	1629679	1632229	2550	-	131.37	181.39	1154.26	1141.54	240.65	242.1	7.7768	7.9718	9.6279	9.6174	8.1698	8.1746	2.79	0	up	up	0.56	0.18			0	0	0.333333	2	2.33333	1.33333	0.666667	0	0.000863846	0.00351402	0.00306634	0.00273511	0.00102904	La ribonucleoprotein	hypothetical protein PHACADRAFT_260796	nucleus;RNA binding;cellular nitrogen compound metabolic process		ref|XP_007398770.1| hypothetical protein PHACADRAFT_260796 [Phan... 585 0.0	La ribonucleoprotein
minus.g2486	unitig113	23203	25241	2038	-	214.98	197.17	1051.87	727.08	193.11	203.64	8.0447	7.9692	9.4993	9.1307	7.9304	7.9737	2.07	0	up	up	-0.06	0.92			0	0	16	16.6667	14	10	7.33333	0	0.0684958	0.122422	0.064972	0.0282484	0.0247307	Glycine hydroxymethyltransferase	---NA---	molecular_function		emb|CDO71181.1| hypothetical protein BN946_scf184845.g51 [Tramet... 892 0.0	Glycine hydroxymethyltransferase
minus.g2502	unitig113	66702	69273	2571	-	644.93	757.12	1838.89	1663.25	1069.01	1417.97	9.6857	9.8125	10.6095	10.5141	10.1075	10.3647	1.29	0	up		0.81	0.01			0	0	13.6667	19	23.3333	19	16.3333	0	0.0470261	0.08555	0.121881	0.0989714	0.0810385	Prolyl-tRNA synthetase 2	---NA---	cytoplasm ion binding tRNA metabolic process cellular amino acid metabolic process ligase activity translation		ref|XP_012180006.1| predicted protein [Fibroporia radiculosa] 1115 0.0	Prolyl-tRNA synthetase 2
minus.g3145	unitig12	425654	427602	1948	-	131.37	102.53	292.83	213.93	163.13	193.31	7.2336	7.041	7.927	7.6361	7.3938	7.5444	1.1	0.02	up		0.6	0.26			0	0.666667	5.33333	4.66667	5.66667	4.33333	2.33333	0.00862441	0.01916	0.0122293	0.0154178	0.0132013	0.00365551	GMP synthase	GMP synthase	ion binding;cellular amino acid metabolic process;cellular nitrogen compound metabolic process;biosynthetic process;ligase activity		gb|EMD33905.1| hypothetical protein CERSUDRAFT_117435 [Ceriporio... 974 0.0	GMP synthase
minus.g3176	unitig12	518495	519908	1413	-	334.41	449.54	1731.72	1533.18	577.18	517.39	8.8744	9.0958	10.3286	10.209	9.2999	9.2056	2.01	0	up	up	0.45	0.22			0	0	10.6667	10.3333	12	8.66667	7.33333	0	0.140377	0.111298	0.110747	0.0765728	0.0751943	Hydroquinol dioxygenase	aromatic compound dioxygenase	small molecule metabolic process;oxidoreductase activity;catabolic process;ion binding;cellular nitrogen compound metabolic process		ref|XP_007393359.1| hypothetical protein PHACADRAFT_251989 [Phan... 491 5e-171	Hydroxyquinol 1,2-dioxygenase
minus.g318	unitig0	956608	958692	2084	-	83.6	134.07	713.3	443.55	158.81	443.3	7.2492	7.5231	9.0009	8.5366	7.6219	8.5362	2.22	0	up	up	1.33	0.05			0	0	2.33333	7.33333	8.33333	6.33333	6	0	0.00488248	0.0198059	0.0347552	0.0203623	0.0231548	Unknown	hypothetical protein BN946_scf185037.g18			gb|EPS97238.1| hypothetical protein FOMPIDRAFT_1061956 [Fomitops... 1071 0.0	Uncharacterized conserved protein UCP014753
minus.g3267	unitig120	113309	114117	808	-	131.37	141.96	636.17	486.62	294.67	196.55	7.5414	7.578	8.8927	8.6333	8.1655	7.8109	1.96	0	up		0.8	0.12			0	0.333333	5	6.66667	7.66667	7	5.66667	0.0295298	0.061037	0.0923543	0.0855223	0.0602862	0.0448217	ribosomal S15a	ribosomal S15a	structural constituent of ribosome;ribosome biogenesis;ribosome;translation		ref|XP_007368424.1| ribosomal protein S8 [Dichomitus squalens LY... 251 5e-83	40S ribosomal protein S22
minus.g3295	unitig120	196179	197300	1121	-	214.98	291.81	1299.65	882.26	254.69	249.99	8.1864	8.4134	9.8065	9.4197	8.2888	8.2732	2.04	0	up	up	-0.04	0.95			0	0	5	5.66667	4.66667	6.33333	5.66667	0	0.0133163	0.0224262	0.0137351	0.025371	0.0286036	enoyl- hydratase	enoyl- hydratase	biological_process;molecular_function		ref|XP_007394576.1| hypothetical protein PHACADRAFT_254035 [Phan... 450 4e-156	Putative enoyl-CoA hydratase echA8
minus.g3405	unitig120	526448	530072	3624	-	346.35	323.36	860.06	673.74	651.99	662.12	8.7293	8.6691	9.5261	9.2976	9.2673	9.2815	1.18	0	up		0.96	0			1	0.666667	9.66667	8.33333	10.3333	9.66667	8.66667	0.0104058	0.0300797	0.0304003	0.0368024	0.0423141	0.0372028	Probable Xaa-Pro aminopeptidase P	Creatinase aminopeptidase	molecular_function		gb|KIP01838.1| hypothetical protein PHLGIDRAFT_32417 [Phlebiopsi... 1001 0.0	Probable Xaa-Pro aminopeptidase P
minus.g3495	unitig120	816776	817740	964	-	262.75	362.79	842.31	988.94	778.66	456.46	8.5273	8.7674	9.5118	9.6656	9.4379	8.9537	1.49	0	up		0.93	0.04			0	0	9.66667	9.33333	10.3333	8	9	0	0.164373	0.240492	0.275937	0.281267	0.198531	glutathione S-transferase	glutathione S-transferase	molecular_function		ref|XP_007394297.1| hypothetical protein PHACADRAFT_253585 [Phan... 359 6e-122	Stringent starvation protein (Glutathione s-transferase)
minus.g3625	unitig120	1247037	1249579	2542	-	238.86	362.79	1035.48	1069.09	465.9	355.05	8.398	8.7118	9.6662	9.6978	8.9208	8.6852	1.74	0	up		0.4	0.36			0	0	1	0.666667	2.33333	2.66667	1.66667	0	0.000911569	0.000587687	0.00335444	0.00435588	0.00584887	NAD-aldehyde dehydrogenase	NAD-aldehyde dehydrogenase	oxidoreductase activity		gb|KIP07388.1| hypothetical protein PHLGIDRAFT_89610 [Phlebiopsi... 874 0.0	Aldehyde dehydrogenase family 7 member A1
minus.g363	unitig0	1099448	1100190	742	-	346.35	394.34	1131.05	539.11	485.89	399.18	8.6702	8.7728	9.748	9.0443	8.9508	8.7777	1.13	0.02	up		0.24	0.72			0	0	0	1	2.33333	2.66667	1.66667	0	0	0.0015968	0.00487793	0.00514065	0.00305629	1,2-dihydroxy-3-keto-5-methylthiopentene dioxygenase	1,2-dihydroxy-3-keto-5-methylthiopentene dioxygenase	sulfur compound metabolic process;oxidoreductase activity;cellular amino acid metabolic process;biosynthetic process		ref|XP_007397065.1| hypothetical protein PHACADRAFT_258169 [Phan... 233 6e-74	1,2-dihydroxy-3-keto-5-methylthiopentene dioxygenase 2
minus.g3723	unitig122	276573	277496	923	-	191.09	260.26	1318.76	954.14	354.09	299.99	8.1493	8.3644	9.8502	9.5275	8.6074	8.4656	2.26	0	up	up	0.49	0.3			0	0	11.6667	12.6667	12.6667	8.33333	7.66667	0	0.0682523	0.0840993	0.0675639	0.0494056	0.0405206	Aldo keto reductase	Aldo keto reductase	oxidoreductase activity		ref|XP_007395475.1| hypothetical protein PHACADRAFT_94464 [Phane... 393 2e-133	Morphine 6-dehydrogenase
minus.g4009	unitig122	1119861	1120702	841	-	632.98	457.43	1547.43	1062.24	814.32	522.25	9.4245	9.1532	10.2504	9.8901	9.6446	9.2545	1.24	0	up		0.29	0.6			0	0.333333	14.3333	14.3333	13.6667	13.3333	12.6667	0.0046835	0.114132	0.192014	0.180338	0.195804	0.145757	60S ribosomal protein L26	---NA---	structural constituent of ribosome ribosome biogenesis ribosome translation		gb|KIK08199.1| hypothetical protein K443DRAFT_128566 [Laccaria a... 253 3e-83	60S ribosomal protein L26
minus.g4051	unitig122	1233991	1235442	1451	-	119.43	173.51	322.18	324.04	245.78	250.4	7.3536	7.6164	8.1551	8.161	7.9077	7.9245	1.08	0	up		0.7	0.1			0	0	0	2	1.66667	1	0.666667	0	0	0.00454802	0.00436914	0.00116933	0.00146092	Translation initiation factor eIF-2B subunit alpha	---NA---	biological_process		ref|XP_007361035.1| nagb/rpia/CoA transferase-like protein [Dich... 508 1e-177	Translation initiation factor eIF-2B subunit alpha
minus.g4067	unitig122	1286661	1287516	855	-	11.94	39.43	376.79	146.9	69.95	53.84	5.525	5.8885	7.8377	6.9051	6.2391	6.0222	2.92	0	up	up	0.94	0.31			0	0	2.66667	2.66667	1.66667	1	0	0	0.00554115	0.00586487	0.00270713	0.00195045	0	O-methyltransferase mdmC	---NA---	methyltransferase activity		ref|XP_007389965.1| hypothetical protein PHACADRAFT_246508 [Phan... 302 5e-100	O-methyltransferase mdmC
minus.g4068	unitig122	1287814	1289625	1811	-	143.32	157.73	1278.49	668.04	316.54	254.65	7.794	7.84	9.7229	9.0731	8.3807	8.1923	2.58	0	up	up	0.86	0.12			0	0	2	3.66667	3.66667	2.66667	3	0	0.00293711	0.00813752	0.0104011	0.00497969	0.00924457	Kynureninase	---NA---	cytoplasm catabolic process cofactor metabolic process ion binding cellular amino acid metabolic process cellular nitrogen compound metabolic process biosynthetic process		gb|KIP09114.1| hypothetical protein PHLGIDRAFT_126566 [Phlebiops... 716 0.0	Kynureninase
minus.g4161	unitig122	1579659	1580620	961	-	788.24	772.9	1371.32	2361.52	1221.88	1047.74	9.8581	9.8395	10.342	10.8591	10.2365	10.0985	1.23	0	up		0.53	0.24			0	0	1	3	2.33333	2.66667	3	0	0.0104869	0.027544	0.0280561	0.0284828	0.0419386	Unknown	---NA---	ion binding transport		ref|XP_007395908.1| hypothetical protein PHACADRAFT_256312 [Phan... 119 1e-31
minus.g4168	unitig122	1590976	1595024	4048	-	453.84	772.9	1625.92	1189.75	977.18	1251.58	9.3074	9.7321	10.4115	10.117	9.9371	10.1641	1.15	0	up		0.82	0.05			0	0	7.66667	6	8.66667	8.33333	6.33333	0	0.0349035	0.0267344	0.0328186	0.0319485	0.0428166	glutamate-tRNA ligase	glutamate-tRNA ligase	cytoplasm;cofactor metabolic process;ion binding;tRNA metabolic process;cellular amino acid metabolic process;protein complex;ligase activity;translation		gb|KIP08865.1| hypothetical protein PHLGIDRAFT_103677 [Phlebiops... 1220 0.0	Similar to glutamyl-tRNA synthetase
minus.g4347	unitig122	2058832	2059968	1136	-	107.49	189.28	1271.66	725.66	343.55	212.34	7.6232	7.9704	9.7038	9.1482	8.4489	8.0376	2.6	0	up	up	0.81	0.18			0	0	6.66667	9.33333	10.6667	10.6667	8	0	0.0163182	0.0449074	0.0631267	0.0663942	0.031925	Methyltransferase type 11	---NA---	methyltransferase activity		gb|KIP09606.1| hypothetical protein PHLGIDRAFT_67187 [Phlebiopsi... 391 1e-132	Methyltransferase type 11
minus.g4491	unitig122	2462961	2464748	1787	-	59.72	78.87	166.55	198.81	143.42	114.98	6.4477	6.6009	7.2095	7.3748	7.0746	6.879	1.31	0.01	up		0.81	0.16			0	0	2	2.33333	4.66667	3.33333	3.66667	0	0.00282653	0.00430003	0.011004	0.0087731	0.00940989	Glycylpeptide N-tetradecanoyltransferase	---NA---	transferase activity, transferring acyl groups cellular protein modification process biosynthetic process		ref|XP_007395836.1| hypothetical protein PHACADRAFT_256185 [Phan... 419 2e-137	Glycylpeptide N-tetradecanoyltransferase
minus.g4642	unitig122	2863347	2867196	3849	-	358.29	449.54	1032.07	1107.88	708.17	772.65	8.8957	9.0687	9.8061	9.8738	9.4574	9.5366	1.37	0	up		0.84	0.01			0	0.333333	1.33333	1	2	3.66667	1.33333	0.0048637	0.0021481	0.000240206	0.00107971	0.00116805	0.000353663	kinesin heavy chain	kinesin heavy chain	biological_process;cytoskeleton;ion binding;protein complex;cytoskeletal protein binding		ref|XP_008036050.1| kinesin heavy chain [Trametes versicolor FP-... 1668 0.0	Kinesin heavy chain
minus.g4719	unitig122	3099380	3100889	1509	-	214.98	362.79	696.92	630.96	554.22	402.82	8.2315	8.6323	9.2213	9.1278	9.007	8.7187	1.14	0	up		0.67	0.12			0	0	1.66667	2.33333	3	3.66667	2.66667	0	0.00304908	0.00295135	0.0068121	0.0117873	0.00944388	Aha1 domain family	---NA---	enzyme regulator activity response to stress		gb|KIP06060.1| hypothetical protein PHLGIDRAFT_24780 [Phlebiopsi... 498 1e-173	Aha1 domain family
minus.g5022	unitig16	354362	356963	2601	-	441.89	757.12	1957.66	1646.14	990.95	1075.06	9.3269	9.7496	10.6201	10.4528	9.9822	10.0557	1.54	0	up		0.74	0.05			0	0.333333	27.3333	30	31	32.3333	28.3333	0.00816836	0.132325	0.137303	0.161641	0.189931	0.131678	Heat shock protein Hsp88	heat shock 70	ion binding		gb|KIP06106.1| hypothetical protein PHLGIDRAFT_128463 [Phlebiops... 1235 0.0	Heat shock protein Hsp88
minus.g5035	unitig16	392230	393973	1743	-	310.52	299.7	982.93	1017.18	531.26	602.41	8.6577	8.6226	9.6632	9.6965	9.0923	9.2053	1.69	0	up		0.88	0.01			0	0	5	8.33333	8	8.33333	7	0	0.0114954	0.0209945	0.0256729	0.0206529	0.0237937	PWWP domain-containing protein 1	PWWP domain-containing protein 1	nucleus;DNA binding;cellular nitrogen compound metabolic process;biosynthetic process		ref|XP_007397455.1| hypothetical protein PHACADRAFT_258859 [Phan... 530 0.0
minus.g5059	unitig16	468885	469518	633	-	11.94	39.43	192.49	205.37	52.13	23.89	5.2847	5.6907	7.0356	7.1034	5.8396	5.2414	2.6	0	up	up	0.3	0.78			0	0	4	2	1	2	1.33333	0	0.00567403	0.00350438	0.00223696	0.00143072	0.0013914	NAD P-binding	NAD P-binding	molecular_function		gb|KIP06102.1| hypothetical protein PHLGIDRAFT_19525 [Phlebiopsi... 218 1e-69	Succinyl CoA synthetase-like protein
minus.g5087	unitig16	537952	538814	862	-	35.83	55.21	200.68	151.46	121.54	107.28	6.0626	6.2509	7.3014	7.0394	6.8395	6.729	1.78	0	up		1.18	0.06			0	0	2.66667	0	2.33333	2	5.66667	0	0.00691033	0	0.00180546	0.00257615	0.0150821	carbonic anhydrase	carbonic anhydrase	small molecule metabolic process;lyase activity;ion binding		ref|XP_007389874.1| hypothetical protein PHACADRAFT_246350 [Phan... 194 2e-57	Carbonate dehydratase
minus.g5111	unitig16	585561	588567	3006	-	298.58	268.15	641.63	653.78	429.71	480.96	8.4638	8.3726	9.1321	9.1501	8.7639	8.8655	1.18	0	up		0.68	0.05			0	0	3.66667	7.66667	10.6667	10	10	0	0.0042489	0.00992013	0.0171779	0.0156753	0.0215254	cysteinyl-tRNA synthetase	cysteinyl-tRNA synthetase	sulfur compound metabolic process;cytoplasm;ion binding;tRNA metabolic process;cellular amino acid metabolic process;ligase activity;translation		gb|KIP01896.1| hypothetical protein PHLGIDRAFT_32393 [Phlebiopsi... 1247 0.0	Similar to cysteinyl-tRNA synthetase
minus.g5377	unitig22	175661	176453	792	-	35.83	55.21	120.14	132.64	102.63	89.07	5.9066	6.1136	6.725	6.817	6.5847	6.46	1.34	0.02	up		0.94	0.14			0	0	2.33333	3	2.33333	2	1	0	0.00784787	0.00742628	0.0063159	0.00419037	0.00211975	Histone chaperone asf1	---NA---	nucleus chromosome organization		gb|EMD35157.1| hypothetical protein CERSUDRAFT_116629 [Ceriporio... 329 1e-111	Histone chaperone asf1
minus.g544	unitig0	1651872	1653455	1583	-	644.93	354.9	2633.42	2149.87	980.15	890.86	9.6282	9.1697	10.9198	10.7187	9.9803	9.8956	2.24	0	up	up	0.91	0.02			0	0.666667	1	2.66667	2.66667	4	4	0.0276206	0.00408494	0.0069733	0.0101478	0.0396745	0.0804142	acid protease	acid protease	peptidase activity		gb|KIP06419.1| hypothetical protein PHLGIDRAFT_460435 [Phlebiops... 558 0.0	Pepsinogen
minus.g5448	unitig22	436002	437470	1468	-	107.49	157.73	404.09	244.17	246.05	236.23	7.2504	7.5116	8.3458	7.8765	7.8835	7.8467	1.21	0.01	up		0.79	0.14			0.333333	0	5.33333	6	6.66667	3.66667	3.33333	0	0.0309215	0.0280373	0.0251805	0.0204211	0.0224941	Aldo-keto reductase (AKR13), puatative	---NA---	oxidoreductase activity		gb|KIP02194.1| hypothetical protein PHLGIDRAFT_112316 [Phlebiops... 496 1e-172	Aldo-keto reductase (AKR13), puatative
minus.g550	unitig0	1670651	1672534	1883	-	453.84	591.5	1373.37	987.22	729.24	685.2	9.1557	9.3579	10.109	9.8093	9.5351	9.4802	1.14	0	up		0.41	0.32			0	0.666667	17	16.6667	16	16	14	0.00943339	0.0747052	0.0719785	0.0674436	0.0867601	0.105999	2-methylcitrate dehydratase	2-methylcitrate dehydratase	small molecule metabolic process;catabolic process;lipid metabolic process;lyase activity		ref|XP_007397181.1| hypothetical protein PHACADRAFT_258368 [Phan... 939 0.0	PrpD protein
minus.g5548	unitig22	762008	762768	760	-	23.89	47.32	244.37	266.99	104.79	80.97	5.9221	6.1723	7.5051	7.5938	6.7209	6.4997	2.6	0	up	up	1.16	0.08			0	0	4	4	2.66667	3.66667	2.33333	0	0.0092536	0.0122494	0.0070968	0.0111663	0.00451148	peptide methionine sulfoxide reductase	peptide methionine sulfoxide reductase	oxidoreductase activity;cellular protein modification process;response to stress		gb|EPS99954.1| hypothetical protein FOMPIDRAFT_1023978 [Fomitops... 318 6e-108	Peptide methionine sulfoxide
minus.g5636	unitig23	194936	196429	1493	-	203.03	252.37	735.83	627.25	340.85	284	8.0558	8.214	9.1777	9.0242	8.4612	8.3019	1.53	0	up		0.42	0.34			0.333333	0	2	3	3	4	2.33333	0	0.00223508	0.00598482	0.0054803	0.0102324	0.00352749	WD40 repeat	WD40 repeat	translation factor activity, RNA binding;protein complex;ribosome		ref|XP_007399384.1| hypothetical protein PHACADRAFT_261788 [Phan... 625 0.0	Eukaryotic translation initiation factor 3 subunit I
minus.g5720	unitig23	438632	440777	2145	-	155.26	283.92	771.32	482.35	311.14	544.31	7.8969	8.3345	9.2439	8.7975	8.4042	8.9103	1.42	0.01	up		0.89	0.12			0	0	10	8	9	7.33333	6	0	0.050387	0.0288112	0.0291718	0.022716	0.0218375	Thiamine pyrophosphate enzyme, putative	---NA---	ion binding		gb|KIP07935.1| hypothetical protein PHLGIDRAFT_510809 [Phlebiops... 729 0.0	Thiamine pyrophosphate enzyme, putative
minus.g5744	unitig23	519461	520103	642	-	83.6	102.53	364.5	313.77	250.91	152.83	6.9916	7.1004	8.1793	8.0372	7.8282	7.3866	1.77	0	up		1.03	0.06			0	0	4.33333	5	5.66667	4.66667	3	0	0.0227774	0.0198673	0.0251848	0.0155536	0.011894	HIT family protein	---NA---	molecular_function		ref|XP_007401887.1| hypothetical protein PHACADRAFT_265551 [Phan... 236 1e-76	HIT family protein
minus.g5980	unitig23	1279954	1281474	1520	-	597.15	575.73	1957.66	2589.72	1173.53	769.2	9.5951	9.5621	10.6466	10.9204	10.1659	9.7932	1.92	0	up		0.71	0.09			0	0	1.33333	2.33333	1.66667	0.666667	0	0	0.00156987	0.00518151	0.00386948	0.000408008	0	Probable 3-deoxy-D-arabino-heptulosonate 7-phosphate (DAHP) synthase isoenzyme	---NA---	cellular amino acid metabolic process cellular nitrogen compound metabolic process biosynthetic process transferase activity, transferring alkyl or aryl (other than methyl) groups		emb|CDO76106.1| hypothetical protein BN946_scf184649.g32 [Tramet... 681 0.0	Probable 3-deoxy-D-arabino-heptulosonate 7-phosphate (DAHP) synthase isoenzyme
minus.g6041	unitig23	1433236	1436242	3006	-	477.72	418	953.57	1257.92	528.02	508.48	9.0741	8.9609	9.6921	9.9585	9.1528	9.1199	1.29	0	up		0.21	0.63			0	0	19	21	20	20.3333	15.6667	0	0.101022	0.107275	0.0913206	0.0930226	0.076639	Thimet oligopeptidase	---NA---	peptidase activity		emb|CDO71482.1| hypothetical protein BN946_scf184909.g76 [Tramet... 1118 0.0	Thimet oligopeptidase
minus.g621	unitig0	1891205	1892806	1601	-	549.38	504.75	1278.49	934.17	662.53	729.93	9.2791	9.2059	10.0443	9.7475	9.4354	9.5219	1.06	0	up		0.4	0.32			0	0	7.33333	8.33333	8.33333	7.66667	6.66667	0	0.0588664	0.0823665	0.0861227	0.0829972	0.0584415	peptidylprolyl isomerase B	peptidylprolyl isomerase B	cellular protein modification process;protein folding;isomerase activity		emb|CDO75345.1| hypothetical protein BN946_scf184966.g13 [Tramet... 395 2e-133	Peptidyl-prolyl cis-trans isomerase B
minus.g6318	unitig28	601311	603192	1881	-	143.32	370.68	961.08	624.11	380.82	352.21	7.902	8.6046	9.4966	9.0785	8.6255	8.5567	1.52	0	up		0.44	0.46			0	3	3.66667	1.66667	2	3	2	0.275151	0.0302576	0.0047948	0.00730791	0.00960676	0.0075928	Cathepsin E	aspartic peptidase A1	peptidase activity		gb|KIP11109.1| hypothetical protein PHLGIDRAFT_114776 [Phlebiops... 553 0.0	Cathepsin E
minus.g6419	unitig38	75993	79193	3200	-	334.41	410.11	604.77	920.48	695.21	577.11	8.7097	8.8689	9.205	9.597	9.3329	9.1627	1	0.01	up		0.74	0.08			0.333333	0	17.6667	18	16.3333	17.6667	13.6667	0	0.090281	0.100782	0.0951002	0.119669	0.0932209	N-acetylated-alpha-linked acidic dipeptidase	Zn-dependent exopeptidase	cellular_component		gb|KIP12748.1| hypothetical protein PHLGIDRAFT_113347 [Phlebiops... 1099 0.0	N-acetylated-alpha-linked acidic dipeptidase
minus.g6468	unitig38	225110	225797	687	-	907.67	725.58	2376.77	1884.88	1337.75	941.87	10.016	9.829	10.8967	10.6739	10.3546	10.043	1.37	0	up		0.48	0.24			0	2.33333	6.66667	6.66667	7	7	7.33333	0.0634258	0.309665	0.096154	0.157186	0.163799	0.288438	cytochrome b5	cytochrome b5	ion binding;cellular_component		dbj|BAK78976.1| cytochrome b5 [Phanerochaete chrysosporium] 230 9e-75	Cytochrome b5
minus.g6493	unitig38	319133	324151	5018	-	847.96	646.71	1442.99	1579.67	1176.5	1614.52	9.9121	9.687	10.3832	10.4679	10.1961	10.4884	1.01	0	up		0.9	0.01			0	0	12	9	10	11.6667	5.33333	0	0.0169208	0.0150557	0.0217795	0.0171249	0.00461524	RNB-domain-containing protein	RNB-domain-containing protein	nuclease activity;nucleobase-containing compound catabolic process		ref|XP_007392432.1| hypothetical protein PHACADRAFT_250659 [Phan... 2160 0.0	SSD1 protein
minus.g6505	unitig38	353588	355773	2185	-	155.26	94.64	354.95	527.13	260.64	138.86	7.5193	7.1567	8.2312	8.6133	7.9451	7.3987	1.77	0	up		0.66	0.31			0	0	3.33333	3.66667	4	4.66667	3	0	0.00912776	0.0126395	0.0135149	0.0174748	0.00635787	succinic semialdehyde dehydrogenase	succinic semialdehyde dehydrogenase	oxidoreductase activity;catabolic process;cellular amino acid metabolic process		ref|XP_008035231.1| succinate-semialdehyde dehydrogenase [Tramet... 868 0.0	Succinate-semialdehyde dehydrogenase I
minus.g6592	unitig38	625977	628647	2670	-	310.52	402.22	1236.17	1153.52	530.45	607.67	8.7311	8.9248	9.9375	9.8707	9.1524	9.2727	1.7	0	up		0.64	0.06			0	0	1.33333	2.66667	3.66667	3	1.66667	0	0.00215468	0.00465848	0.00894319	0.00748672	0.0022604	translation initiation factor eIF-3b	translation initiation factor eIF-3b	translation factor activity, RNA binding;protein complex;ribosome		emb|CDO69577.1| hypothetical protein BN946_scf184759.g17 [Tramet... 1199 0.0	Eukaryotic translation initiation factor 3 subunit B
minus.g6673	unitig38	865431	867505	2074	-	1480.94	1332.85	3070.96	2965.38	1685.08	1597.52	10.6803	10.5895	11.346	11.3126	10.7914	10.7442	1.1	0	up		0.22	0.45			0	0	22.3333	22	21	24	21.3333	0	0.12388	0.168299	0.182559	0.162903	0.213869	Delta-1-pyrroline-5-carboxylate dehydrogenase PrnC	---NA---	oxidoreductase activity cellular amino acid metabolic process biosynthetic process		gb|KIP06164.1| hypothetical protein PHLGIDRAFT_91221 [Phlebiopsi... 951 0.0	Delta-1-pyrroline-5-carboxylate dehydrogenase PrnC
minus.g671	unitig0	2051591	2052579	988	-	406.07	354.9	1280.53	1111.31	422.96	301.41	8.856	8.7423	9.9135	9.7739	8.8809	8.5968	1.63	0	up		-0.07	0.91			0	0.666667	7.33333	8	8.33333	8.66667	8	0.00121759	0.0502279	0.0973885	0.0708116	0.0929751	0.0668641	40S ribosomal S8	40S ribosomal S8	structural constituent of ribosome;ribosome biogenesis;ribosome;translation		gb|KIP11649.1| hypothetical protein PHLGIDRAFT_27859 [Phlebiopsi... 400 5e-139	40S ribosomal protein S8
minus.g6759	unitig39	65690	66566	876	-	334.41	339.13	815.69	727.08	409.18	307.68	8.5751	8.5826	9.3771	9.2673	8.7386	8.4922	1.17	0	up		0.08	0.88			0	0	6.33333	6.66667	7	8	7.33333	0	0.0782038	0.121807	0.144243	0.170658	0.146529	60S ribosomal protein L10a	---NA---	RNA binding structural constituent of ribosome ribosome biogenesis ribosome translation		gb|KIP02030.1| hypothetical protein PHLGIDRAFT_130947 [Phlebiops... 376 6e-129	60S ribosomal protein L10a
minus.g676	unitig0	2067074	2068347	1273	-	250.8	299.7	1276.44	839.18	512.63	408.49	8.4391	8.5648	9.8791	9.4694	9.0122	8.8117	1.88	0	up		0.71	0.12			0.333333	0	5.33333	6.66667	6	4	2	0	0.0135785	0.0251922	0.0162974	0.0121693	0.00946151	tetrapyrrole biosynthesis porphobilinogen synthase	tetrapyrrole biosynthesis porphobilinogen synthase	cofactor metabolic process;lyase activity;ion binding;biosynthetic process;cellular nitrogen compound metabolic process		gb|KIP04105.1| hypothetical protein PHLGIDRAFT_110007 [Phlebiops... 630 0.0	Porphobilinogen synthase
minus.g7081	unitig59	127887	132223	4336	-	262.75	244.49	487.37	629.25	397.03	419.22	8.2837	8.2203	8.8115	9.0517	8.6247	8.6738	1.12	0	up		0.68	0.09			0	0.333333	5.33333	6.66667	6.33333	1.66667	1.66667	0	0.0396732	0.077614	0.0277232	0.0987139	0.0357251	Unknown	---NA---	oxidoreductase activity		ref|XP_007297616.1| NAD(P)H-dependent D-xylose reductase [Marsso... 415 8e-133
minus.g709	unitig0	2186463	2188429	1966	-	286.63	323.36	2958.33	1315.82	550.44	624.47	8.7803	8.8567	10.8911	10.0748	9.275	9.3848	2.7	0	up	up	0.9	0.1			0	0	19.6667	13.6667	9	9.66667	8.33333	0	0.241779	0.0714124	0.0576665	0.0460333	0.0316758	ATP-utilizing phosphoenolpyruvate carboxykinase	ATP-utilizing phosphoenolpyruvate carboxykinase	small molecule metabolic process;carbohydrate metabolic process;generation of precursor metabolites and energy;lyase activity;ion binding;biosynthetic process		ref|XP_007396710.1| hypothetical protein PHACADRAFT_257564 [Phan... 1041 0.0	Phosphoenolpyruvate carboxykinase AcuF
minus.g7117	unitig59	219652	220419	767	-	585.21	465.32	1006.82	1388.85	461.04	396.14	9.2581	9.0704	9.7444	10.0338	9.0574	8.9407	1.18	0	up		-0.28	0.53			0	0	8	9.66667	10.3333	7.66667	7.66667	0	0.0828485	0.128647	0.135749	0.143707	0.0807996	60S ribosomal protein L16	---NA---	structural constituent of ribosome ribosome biogenesis ribosome translation		gb|KIP12424.1| hypothetical protein PHLGIDRAFT_17577 [Phlebiopsi... 402 4e-140	60S ribosomal protein L16
minus.g7166	unitig59	341150	341699	549	-	226.92	118.3	400	450.68	188.52	131.98	7.8294	7.3194	8.3528	8.4683	7.6663	7.3672	1.32	0	up		-0.06	0.93			0	0.333333	3	3.33333	3	3	2.66667	0.00429747	0.0242146	0.0433582	0.0236024	0.0420322	0.0211634	Probable ribosomal protein L22	---NA---	structural constituent of ribosome ribosome biogenesis ribosome translation		gb|KIP12605.1| hypothetical protein PHLGIDRAFT_98056 [Phlebiopsi... 218 4e-70	Probable ribosomal protein L22
minus.g7204	unitig59	446917	448417	1500	-	119.43	31.55	223.21	247.59	43.48	27.73	6.6909	5.7927	7.319	7.424	5.8726	5.546	1.7	0	up		-0.95	0.15			0	0	5	6.66667	7	5.33333	3	0	0.0270746	0.0381705	0.0333313	0.0214385	0.0118806	NADP-dependent leukotriene B4 12-hydroxydehydrogenase	---NA---	oxidoreductase activity ion binding		ref|XP_007398027.1| hypothetical protein PHACADRAFT_147794 [Phan... 483 2e-167	NADP-dependent leukotriene B4 12-hydroxydehydrogenase
minus.g7293	unitig59	681450	682522	1072	-	274.69	244.49	525.59	565.64	236.87	201.01	8.1904	8.0914	8.7778	8.8486	8.0552	7.9168	1.07	0	up		-0.24	0.6			0	0	10.3333	9.66667	10.3333	7.33333	6	0	0.0452305	0.07821	0.0472597	0.0494896	0.0402014	Aldose-1 epimerase	---NA---	carbohydrate metabolic process isomerase activity		ref|XP_008033036.1| galactose mutarotase-like protein [Trametes ... 451 3e-156	Aldose 1-epimerase family protein
minus.g7320	unitig59	748939	750184	1245	-	441.89	544.18	1137.87	1045.41	447	376.3	8.981	9.1547	9.8383	9.7569	8.9813	8.8358	1.12	0	up		-0.27	0.48			0	0	15	18	18.3333	17.6667	16.3333	0	0.130036	0.218157	0.238775	0.27721	0.145727	40S ribosomal protein S3	---NA---	RNA binding structural constituent of ribosome ribosome biogenesis ribosome translation		ref|XP_007297975.1| ribosomal protein S3 [Stereum hirsutum FP-91... 466 2e-162	40S ribosomal protein S3
minus.g7347	unitig59	800272	801448	1176	-	83.6	181.39	488.73	234.47	166.91	140.28	6.9923	7.54	8.4687	7.7676	7.4643	7.3151	1.33	0.02	up		0.15	0.86			0	0	4.33333	2.33333	4.33333	3.33333	4	0	0.00930465	0.00485038	0.00790464	0.0112912	0.0119379	Thermophilic carboxylesterase Est2	---NA---	biological_process molecular_function		gb|KIP03952.1| hypothetical protein PHLGIDRAFT_31576 [Phlebiopsi... 474 7e-165	Thermophilic carboxylesterase Est2
minus.g7443	unitig59	1053762	1054851	1089	-	119.43	94.64	391.12	578.47	277.92	123.68	7.3276	7.1517	8.32	8.7015	8	7.3004	2.08	0	up	up	0.85	0.21			0	0	5.33333	5.66667	9	6	9.66667	0	0.0126791	0.019694	0.0353266	0.0298617	0.0473201	D-isomer specific 2-hydroxyacid dehydrogenase	D-isomer specific 2-hydroxyacid dehydrogenase	oxidoreductase activity		ref|XP_007379029.1| D-isomer specific 2-hydroxyacid dehydrogenas... 460 3e-159	Lactate dehydrogenase-like oxidoreductase
minus.g7515	unitig59	1232348	1234288	1940	-	2496.11	3320.31	11627.9	15416.8	5757.2	5876.72	11.8419	12.0659	13.1952	13.4744	12.5363	12.5548	2.18	0	up	up	0.98	0			0	2	27.3333	27.6667	28.3333	27.6667	25.3333	0.036842	0.954943	0.781349	0.939088	0.844947	0.895779	Phosphogluconate dehydrogenase (Decarboxylating)	---NA---	small molecule metabolic process carbohydrate metabolic process oxidoreductase activity cofactor metabolic process cellular nitrogen compound metabolic process		ref|XP_007390345.1| hypothetical protein PHACADRAFT_247125 [Phan... 901 0.0	Phosphogluconate dehydrogenase (Decarboxylating)
minus.g7708	unitig59	1731133	1731772	639	-	95.54	149.85	282.59	364.54	365.16	188.25	7.1884	7.4827	8.0184	8.2568	8.2584	7.6555	1.3	0.02	up		1.08	0.06			0	0	0	0.666667	1.33333	1	2	0	0	0.000432481	0.00458611	0.00509289	0.00702384	Flavin reductase	---NA---	oxidoreductase activity		gb|KIP11366.1| hypothetical protein PHLGIDRAFT_472476 [Phlebiops... 268 6e-87	Flavin reductase
minus.g7858	unitig59	2128416	2132043	3627	-	179.15	197.17	449.14	465.23	158.27	188.05	7.7	7.7693	8.51	8.5445	7.5739	7.7185	1.25	0	up		-0.13	0.81			0	0	2.33333	0.666667	0.333333	0.333333	0.333333	0	0.0026269	0.00143769	0.000332384	0.000841285	0.000416194	Heterokaryon incompatibility protein HET-C, putative	---NA---			ref|XP_007390864.1| hypothetical protein PHACADRAFT_248072 [Phan... 969 0.0	Heterokaryon incompatibility protein HET-C, putative
minus.g7928	unitig59	2323618	2325760	2142	-	226.92	331.24	791.8	785.27	557.19	502.41	8.3346	8.6139	9.3889	9.3814	9.061	8.9671	1.44	0	up		0.87	0.01			0	0	8	9	9	9.33333	11.6667	0	0.0393388	0.0359649	0.0495124	0.0593595	0.0899921	Isocitrate lyase	---NA---	small molecule metabolic process carbohydrate metabolic process lyase activity		gb|KIP11765.1| hypothetical protein PHLGIDRAFT_21482 [Phlebiopsi... 907 0.0	Isocitrate lyase
minus.g7930	unitig59	2328290	2329603	1313	-	107.49	149.85	337.2	322.61	228.22	249.59	7.2542	7.4752	8.1765	8.1356	7.8186	7.8992	1.29	0	up		0.83	0.06			0	0.333333	5	7	6	6.66667	7	0.0120815	0.0141519	0.018226	0.0144184	0.0233042	0.0276156	Zinc-binding oxidoreductase CipB	---NA---	oxidoreductase activity ion binding		ref|XP_007868867.1| GroES-like protein [Gloeophyllum trabeum ATC... 293 1e-92	Zinc-binding oxidoreductase CipB
minus.g797	unitig0	2485613	2486505	892	-	680.76	591.5	1648.45	1526.9	820.26	668.8	9.5929	9.4812	10.376	10.3071	9.7449	9.573	1.31	0	up		0.23	0.55			0.333333	0	9.66667	14.6667	12.3333	13.3333	11.3333	0	0.0710471	0.1238	0.138661	0.123488	0.10317	40S ribosomal S2	40S ribosomal S2	RNA binding;structural constituent of ribosome;ribosome biogenesis;ribosome;translation		ref|XP_007396572.1| hypothetical protein PHACADRAFT_257335 [Phan... 507 1e-179	40S ribosomal protein S2
minus.g8033	unitig59	2615769	2616790	1021	-	23.89	47.32	163.14	152.03	78.06	58.1	5.6587	5.9451	6.9603	6.8959	6.2915	6.0428	1.94	0	up		0.75	0.32			0	0	1	1.33333	2	0.666667	0.666667	0	0.0012154	0.0021311	0.00313301	0.000262412	0.000343973	UPF0308 protein C9orf21 homolog	---NA---			ref|XP_008036668.1| hypothetical protein TRAVEDRAFT_120108 [Tram... 279 8e-92	UPF0308 protein C9orf21 homolog
minus.g8077	unitig59	2731207	2732519	1312	-	310.52	252.37	1131.73	1310.69	480.22	280.76	8.5972	8.4317	9.756	9.9011	8.9511	8.4951	2.07	0	up	up	0.43	0.43			0	0	6.33333	6	7	6	6.33333	0	0.0397256	0.031771	0.0303838	0.028336	0.0283901	Related to NADPH2:quinone reductase	---NA---	oxidoreductase activity ion binding		ref|XP_007402710.1| hypothetical protein PHACADRAFT_266178 [Phan... 554 0.0	Related to NADPH2:quinone reductase
minus.g8247	unitig6	257378	259843	2465	-	370.24	386.45	1432.07	871.13	272.79	458.69	8.7647	8.7955	10.0128	9.5254	8.4996	8.9364	1.55	0	up		-0.05	0.94			0	0	14	10.3333	11	6	5.66667	0	0.0938853	0.0456909	0.0332813	0.0228036	0.0161764	Putative flavoprotein involved in K+ transport	---NA---	oxidoreductase activity ion binding		gb|KIP03537.1| hypothetical protein PHLGIDRAFT_94663 [Phlebiopsi... 877 0.0	Putative flavoprotein involved in K+ transport
minus.g8452	unitig61	402990	404767	1777	-	214.98	418	1129.68	765.31	409.45	488.65	8.3205	8.8269	9.7488	9.3734	8.8046	8.9603	1.5	0	up		0.45	0.39			0	0	6.66667	6.66667	6.66667	5.33333	4.66667	0	0.0263945	0.0292989	0.0326599	0.0119339	0.0122616	Mandelate racemase/muconate lactonizing protein	---NA---	biological_process molecular_function		gb|KIP06359.1| hypothetical protein PHLGIDRAFT_107105 [Phlebiops... 879 0.0	Mandelate racemase/muconate lactonizing protein
minus.g8470	unitig61	455936	459031	3095	-	955.45	1190.89	2243.66	2140.18	1815.26	2184.14	10.2353	10.4155	10.9827	10.9386	10.7865	10.9576	1.01	0	up		0.88	0			0	0	1.66667	4	4	5.33333	2.66667	0	0.000971028	0.00648668	0.00579418	0.0134186	0.00260374	Unknown	---NA---	molecular_function		gb|KIP06349.1| hypothetical protein PHLGIDRAFT_119054 [Phlebiops... 831 0.0
minus.g8548	unitig61	687005	688569	1564	-	2221.41	2728.8	5754.89	5798.7	4276.58	3120.95	11.4233	11.5955	12.2739	12.2812	11.9954	11.7115	1.2	0	up		0.57	0.08			0	0	9.33333	11.6667	11.3333	9	10.3333	0	0.130622	0.146348	0.145635	0.131597	0.138324	Fructose-bisphosphate aldolase, class II	---NA---	small molecule metabolic process carbohydrate metabolic process generation of precursor metabolites and energy catabolic process cofactor metabolic process lyase activity ion binding cellular nitrogen compound metabolic process biosynthetic proce		gb|KIP10998.1| hypothetical protein PHLGIDRAFT_84121 [Phlebiopsi... 660 0.0	Fructose-bisphosphate aldolase, class II
minus.g8565	unitig61	726202	727032	830	-	143.32	110.41	755.62	790.41	271.44	217.4	7.6729	7.4777	9.1143	9.1599	8.1502	7.9579	2.57	0	up	up	0.93	0.04			0.333333	0	4	6	5	4.66667	3.33333	0	0.00836641	0.0274162	0.0274184	0.0260385	0.0120395	Monothiol glutaredoxin-4	---NA---	oxidoreductase activity homeostatic process		gb|KIP11018.1| hypothetical protein PHLGIDRAFT_100311 [Phlebiops... 390 4e-134	Monothiol glutaredoxin-4
minus.g8576	unitig61	755617	756610	993	-	346.35	449.54	1193.85	655.2	640.65	693.09	8.8	9.0039	9.8943	9.3299	9.3096	9.3811	1.17	0.01	up		0.71	0.14			0	0	4	3.66667	4	2	1	0	0.0138906	0.0088868	0.0102964	0.00647174	0.00171988	Unknown	---NA---	biological_process molecular_function		ref|XP_007393198.1| hypothetical protein PHACADRAFT_251741 [Phan... 243 3e-75
minus.g8617	unitig61	898351	899196	845	-	621.04	630.94	1971.31	1623.89	907.5	684.39	9.5458	9.5556	10.5934	10.4057	9.8654	9.6187	1.5	0	up		0.34	0.4			0	0	7	8.66667	7.66667	7	6.66667	0	0.0818265	0.150333	0.131937	0.124578	0.0813828	40S ribosomal protein S13	---NA---	structural constituent of ribosome ribosome biogenesis ribosome translation		gb|EMD32208.1| hypothetical protein CERSUDRAFT_118838 [Ceriporio... 300 1e-100	40S ribosomal protein S13
minus.g8936	unitig68	908028	910602	2574	-	107.49	86.75	254.61	199.38	104.25	105.06	6.9018	6.7359	7.6577	7.4285	6.8521	6.8584	1.21	0.01	up		0.11	0.88			0	0	4	1.33333	0.666667	0.333333	1	0	0.00955389	0.00150915	0.000754234	0.000345597	0.00182498	Unknown	---NA---			ref|XP_007316490.1| hypothetical protein SERLADRAFT_463239 [Serp... 179 9e-47
minus.g9072	unitig68	1304061	1304925	864	-	346.35	425.88	1938.55	1682.93	613.37	438.65	8.9107	9.0634	10.4524	10.3113	9.3637	9.0773	2.18	0	up	up	0.42	0.33			0	1	11.6667	10	8.66667	11	8.33333	0.00715326	0.102068	0.149563	0.14589	0.222993	0.148005	60S ribosomal protein L17	---NA---	structural constituent of ribosome ribosome biogenesis ribosome translation		ref|XP_007399629.1| hypothetical protein PHACADRAFT_262207 [Phan... 375 5e-130	60S ribosomal protein L17
minus.g9084	unitig68	1339341	1340205	864	-	226.92	228.71	913.98	847.46	279.54	247.36	8.1656	8.1626	9.4119	9.3376	8.3127	8.2092	1.92	0	up		0.19	0.68			0	0	4	5.33333	6	4	4.66667	0	0.101656	0.120168	0.0923257	0.0653056	0.0562379	Superoxide dismutase [Cu-Zn]	---NA---	biological_process ion binding		ref|XP_007304878.1| hypothetical protein STEHIDRAFT_98286 [Stere... 241 4e-77	Superoxide dismutase [Cu-Zn]
minus.g9392	unitig70	382641	384777	2136	-	418.01	654.6	1506.47	1744.26	971.24	1056.04	9.2356	9.5834	10.3318	10.4731	9.924	10.0001	1.55	0	up		0.88	0.01			0	0	1	4	5.33333	5.33333	3.66667	0	0.000933219	0.00510698	0.0098303	0.010983	0.0115072	Prenylcysteine oxidase	---NA---	sulfur compound metabolic process oxidoreductase activity catabolic process cellular amino acid metabolic process		gb|KIP03332.1| hypothetical protein PHLGIDRAFT_77794 [Phlebiopsi... 712 0.0	Prenylcysteine oxidase
minus.g9484	unitig70	685056	685974	918	-	298.58	425.88	1879.85	1694.06	563.4	627.71	8.8215	9.0773	10.4274	10.3249	9.3013	9.3952	2.24	0	up	up	0.67	0.05			0	0.333333	2.33333	5.66667	4.66667	4.66667	4	0.00266675	0.010644	0.0298498	0.0334807	0.0155766	0.0304221	Unknown	---NA---			ref|XP_007397890.1| hypothetical protein PHACADRAFT_259378 [Phan... 108 2e-24
minus.g9532	unitig70	825250	826036	786	-	179.15	236.6	2432.74	1424.5	538.29	298.17	8.2836	8.4555	10.5848	10.0371	9.1133	8.6105	3.07	0	up	up	0.94	0.1			0	0	2.66667	4.66667	3.66667	5	4	0	0.0168481	0.0351695	0.0314722	0.0377304	0.0328535	ribosomal L14b L23e	ribosomal L14b L23e	structural constituent of ribosome;ribosome biogenesis;ribosome;translation		gb|KIP11278.1| hypothetical protein PHLGIDRAFT_124935 [Phlebiops... 270 4e-90	Large subunit ribosomal protein 23 (Fragment)
minus.g954	unitig0	2933780	2937396	3616	-	191.09	260.26	529.01	421.02	271.98	298.98	7.9127	8.1402	8.7681	8.5622	8.1717	8.2541	1.02	0.01	up		0.3	0.53			0	0	8	10.6667	9.66667	8.33333	3.33333	0	0.0182896	0.0300884	0.023771	0.0185868	0.00599127	Staphylococcal nuclease domain-containing protein 1	---NA---	transcription factor activity, protein binding protein complex cellular nitrogen compound metabolic process biosynthetic process intracellular		gb|KIP01963.1| hypothetical protein PHLGIDRAFT_131000 [Phlebiops... 1411 0.0	Staphylococcal nuclease domain-containing protein 1
minus.g9623	unitig70	1126263	1127518	1255	-	143.32	189.28	391.81	378.23	162.86	194.33	7.4731	7.6796	8.3341	8.3012	7.5428	7.694	1.16	0	up		0.07	0.91			0	0	8.66667	10.3333	11.3333	9	9.66667	0	0.0407231	0.0305267	0.040097	0.0362051	0.0429062	2-hydroxyacid dehydrogenase	2-hydroxyacid dehydrogenase	oxidoreductase activity		emb|CDO77033.1| hypothetical protein BN946_scf184403.g8 [Tramete... 572 0.0	Hydroxyisocaproate dehydrogenase, putative
[truncated: 12,978 more rows]
[truncated: 5 more columns]
