# Supplementary material for: Time-scale dynamics of proteome and transcriptome of the white-rot fungus Phlebia radiata: growth on spruce wood and decay effect on lignocellulose
Source: Biotechnol Biofuels. 2016 Sep 5;9(1):192. doi: 10.1186/s13068-016-0608-9 (PMC5011852; doi:10.1186/s13068-016-0608-9)
Supplement: Supplementary file 5 — 10.1186/s13068-016-0608-9 Summary of lignocellulose acting proteins identified in the spruce wood cultivation proteomes of P. radiata by peptide LC–MS/MS analysis. [file 13068_2016_608_MOESM5_ESM.xlsx]

## Sheet: Taul1
Additional file 4. Table S2. Summary of lignocellulose-attacking enzyme proteins identified in the wood proteome of P. radiata.
Gene ID	Predicted family	Predicted or experimentally supported protein function	Protein abundance (% of total proteome)
			0 d	7 d	14 d	21 d	28 d	42 d
Cellulose-degrading proteins
Endoglucanase
plus.g7451	GH5	β-1,4-Endoglucanase	0	0.091	0.222	0.161	0.18	0.094
minus.g8537	GH5	β-1,4-Endoglucanase	0.057	0.068	0.088	0.073	0.039	0.02
minus.g2568	GH5	β-1,4-Endoglucanase	0	0.019	0.113	0.1	0.166	0.121
minus.g2565	GH5	β-1,4-Endoglucanase	0.018	0.012	0.002	0	0	0
minus.g2832	GH5	β-1,4-Endoglucanase	0	0.016	0.01	0.009	0.004	0.006
minus.g5721	GH12	β-1,4-Endoglucanase	0	0.001	0.046	0.048	0.069	0.043
plus.g1671	GH44	β-1,4-Endoglucanase	0.029	0.063	0.099	0.087	0.085	0.054
plus.g5796	GH131	Endoglucanase	0	0.019	0.014	0.02	0.013	0.02
minus.g9081	GH131-CBM1	Endoglucanase	0	0.025	0.056	0.083	0.11	0.047
Exoglucanase
plus.g4342	GH6	Cellobiohydrolase (nonreducing end)	0	0.205	0.316	0.218	0.234	0.104
minus.g5595	GH7	Cellobiohydrolase (reducing end)	0	0.155	0.537	0.338	0.178	0.035
plus.g8163	GH7	Cellobiohydrolase (reducing end)	0	0.011	0.046	0.131	0.388	0.526
plus.g3857	GH7	Cellobiohydrolase (reducing end)	0	0.117	0.063	0.003	0	0
plus.g2026	GH7	Cellobiohydrolase (reducing end)	0.344	0.007	0	0	0	0
β-glucosidase
plus.g1349	GH1	β-1,4-Glucosidase	0	0	0.01	0.012	0.023	0.006
minus.g2559	GH1	β-1,4-Glucosidase	0	0.003	0.004	0.008	0.005	0.006
minus.g6399	GH3	β-1,4-Glucosidase	0.006	0.108	0.145	0.196	0.249	0.399
minus.g2306	GH3	β-1,4-Glucosidase	2.797	0.329	0.378	0.346	0.272	0.286
plus.g3721	GH3	β-1,4-Glucosidase	0.005	0.056	0.047	0.098	0.178	0.211
plus.g3964	GH3	β-1,4-Glucosidase	0	0.04	0.053	0.072	0.109	0.075
minus.g7505	GH3	β-1,4-Glucosidase	0.318	0.047	0.213	0.075	0.042	0.002
minus.g7504	GH3	β-1,4-Glucosidase	0.522	0.034	0.017	0.017	0.004	0.004
minus.g2505	GH3	β-1,4-Glucosidase	0.014	0.003	0.004	0.004	0.014	0.013
Hemicellulose-degrading proteins
Main chain
minus.g12660	GH2	β-1,4-Mannosidase	0.004	0.044	0.063	0.059	0.062	0.074
plus.g12991	GH2	β-1,4-Mannosidase	0	0.016	0.006	0.013	0.019	0.028
plus.g3790	GH3	β-Xylosidase	0	0.009	0.035	0.035	0.033	0.145
minus.g319	GH5	β-1,4-Endomannanase	0	0.024	0.013	0.012	0.018	0.01
plus.g7205	GH5	β-1,4-Endomannanase	0	0.002	0.001	0.011	0.038	0.037
plus.g2874	GH5	β-Xylosidase	0.002	0.095	0.067	0.067	0.081	0.083
minus.g11034	GH10	β-1,4-Endoxylanase	0.096	0.093	0.064	0.052	0.072	0.059
minus.g11036.t2	GH10	β-1,4-Endoxylanase	0	0.031	0.031	0.019	0.023	0.015
minus.g12190+13191	GH10	β-1,4-Endoxylanase	0	0.311	0.336	0.277	0.308	0.106
minus.g11656	GH10	β-1,4-Endoxylanase	0	0.001	0.003	0.007	0.003	0.002
minus.g11037	GH10	β-1,4-Endoxylanase	0.002	0.004	0.017	0	0	0
plus.g3697	GH11	β-1,4-Endoxylanase	0	0.008	0.041	0.036	0.016	0.01
minus.g7290	GH74	Xyloglucan β-1,4-endoglucanase	0.024	0.078	0.063	0.047	0.054	0.04
minus.g10886	GH74	Xyloglucan β-1,4-endoglucanase	0.043	0.014	0.011	0.009	0.011	0.008
Side group
plus.g7590	GH27	α-1,4-Galactosidase	0.163	0.002	0.001	0.001	0.001	0.004
plus.g8530	GH27	α-1,4-Galactosidase	0	0	0	0	0.003	0.004
minus.g5676	GH35	β-1,4-Galactosidase	1.143	0.044	0.066	0.086	0.148	0.225
plus.g11941	GH35	β-1,4-Galactosidase	0	0.002	0.002	0.001	0.003	0.003
minus.g4481	GH43	Galactan 1,3-β-galactosidase	0	0.001	0.022	0.023	0.068	0.054
plus.g1633	GH51	α-Arabinofuranosidase	0.026	0.036	0.064	0.082	0.177	0.194
minus.g9719	GH95	α-Fucosidase	0	0	0	0.001	0.001	0.004
minus.g5364	GH115	α-Glucuronidase	0.002	0.005	0.021	0.059	0.108	0.269
plus.g12321	CE1	Acetyl xylan esterase	0	0.009	0.013	0.026	0.009	0.01
minus.g1785	CE15	Glucuronoyl esterase	0	0.004	0.061	0.065	0.219	0.244
minus.g10669	CE15	Glucuronoyl esterase	0	0.011	0.04	0.023	0.021	0.005
plus.g637	CE16	Acetylesterase	0	0.177	0.133	0.15	0.266	0.328
minus.g10025	CE16	Acetylesterase	0	0.019	0.013	0.011	0.02	0.014
minus.g3957	CE16	Acetylesterase	0	0.02	0.036	0.054	0.087	0.131
minus.g9090	CE16	Acetylesterase	0	0	0	0.001	0.006	0.009
minus.g3993	CE16	Acetylesterase	0	0.003	0.001	0.002	0.003	0.001
Other proteins important for carbohydrate modification
Generation of the cellobiose β-anomer
plus.g10932		Aldose 1-epimerase	0.194	0.128	0.086	0.104	0.096	0.085
minus.g7293		Aldose 1-epimerase	0	0.045	0.078	0.047	0.049	0.04
minus.g8594		Aldose 1-epimerase	0	0.01	0.018	0.013	0.008	0.002
Pectin-degrading proteins
Main chain
minus.g11677	GH28	Polygalacturonase	0.761	0.533	0.165	0.037	0.02	0.007
minus.g11678	GH28	Polygalacturonase	0.764	0.01	0.007	0.008	0.049	0.019
plus.g1505	GH28	Polygalacturonase	0	0	0.002	0.001	0.003	0.019
plus.g9742	GH105	Rhamnogalacturonyl hydrolase	0	0.001	0.002	0.003	0.004	0.006
minus.g8873	PL4	Rhamnogalacturonan lyase	0.241	0.072	0.133	0.069	0.103	0.098
Side group
plus.g11923	CE8	Pectin esterase	0	0.005	0.008	0.018	0.034	0.044
minus.g4364	GH53	β-1,4-Endogalactanase	0	0.005	0.004	0.004	0.005	0.005
Non-hydrolytic proteins involved in polysaccharide modification
plus.g13374	AA9	Lytic polysaccharide monooxygenase	0	0.025	0.07	0.06	0.054	0.018
minus.g3552	AA9	Lytic polysaccharide monooxygenase	0	0.027	0.061	0.049	0.028	0.01
plus.g11538	AA9	Lytic polysaccharide monooxygenase	0	0.016	0.115	0.077	0.037	0.008
plus.g9320	AA9	Lytic polysaccharide monooxygenase	0	0.029	0.059	0.055	0.068	0.056
plus.g11539	AA9	Lytic polysaccharide monooxygenase	0	0.017	0.07	0.099	0.142	0.074
minus.g10518	CBM13	Carbohydrate-binding module family 13 protein	0.091	0.065	0.063	0.066	0.059	0.052
Oxidoreductases important for lignin conversion
Lignin conversion
plus.g7011	AA1	Laccase 1	0.011	0.065	0.046	0.044	0.023	0.045
plus.g11059	AA2	Lignin peroxidase3	0	5.374	4.316	2.581	1.101	0.702
minus.g6827	AA2	Lignin peroxidase2	0	1.03	1.076	0.256	0.013	0
minus.g3073	AA2	Lignin peroxidase1	0	0.908	0.322	0.099	0	0.001
plus.g11061	AA2	Lignin peroxidase4	0	0.504	0.009	0.002	0.002	0
plus.g1419	AA2	Manganese peroxidase1-long	0	8.329	3.856	3.759	3.083	3.808
plus.g10562	AA2	Manganese peroxidase2-long	0.003	0.447	0.248	0.409	0.648	1.301
minus.g3827	AA2	Manganese peroxidase6-long	0	0.092	0.04	0.018	0.009	0.009
plus.g453	AA2	Manganese peroxidase3-short	0	1.133	0.403	0.101	0.062	0.061
Peroxide generation
minus.g4265	AA5_1	Glyoxal oxidase	0.003	2.316	1.253	0.747	0.875	2.097
plus.g10527	AA5	Copper radical oxidase	0	0.002	0.048	0.138	0.06	0.038
minus.g10413	AA5	Copper radical oxidase	0	0.002	0.015	0.032	0.019	0.004
minus.g5729	AA3_2	Aryl-alcohol oxidase	0	0.002	0.01	0.01	0.001	0.002
minus.g7090	AA3	GMC oxidoreductase	0	0.001	0	0.001	0.001	0.006
minus.g6582	AA3	GMC oxidoreductase	0	0.001	0.001	0.002	0.004	0.002
plus.g4813	AA3	GMC oxidoreductase	0	0.092	0.439	0.64	1.208	1.647
minus.g11349	AA3	GMC oxidoreductase	0	0.794	0.605	0.459	0.395	0.369
plus.g5554	AA3	GMC oxidoreductase	0	0.051	0.009	0.011	0.004	0.005
minus.g5523		GMC oxidoreductase	0	0.189	0.186	0.245	0.247	0.306
minus.g1369		GMC oxidoreductase	0	0.093	0.082	0.104	0.153	0.194
minus.g1367		GMC oxidoreductase	0	0.159	0.263	0.188	0.113	0.085
plus.g1412		GMC oxidoreductase	0	0	0.003	0.001	0.028	0.041
plus.g11585		GMC oxidoreductase	0.092	0.334	0.177	0.114	0.112	0.062
minus.g904		GMC oxidoreductase	0	0.092	0.166	0.16	0.139	0.104
minus.g12927		GMC oxidoreductase	0	0.05	0.059	0.068	0.042	0.056
plus.g2562		GMC oxidoreductase	0.028	0.125	0.041	0.039	0.016	0.022
plus.g5580		GMC oxidoreductase	0	0.029	0.057	0.04	0.042	0.04
plus.g9397		GMC oxidoreductase	0	0.002	0	0.004	0.031	0.087
minus.g9651		GMC oxidoreductase	0	0.028	0.018	0.016	0.024	0.022
minus.g2176		GMC oxidoreductase	0	0.013	0.022	0.013	0.007	0.004
Iron reduction
plus.g9628	AA8-AA3_1	Cellobiose dehydrogenase	0	0.185	0.245	0.104	0.114	0.044
Aromatic metabolism of lignin fragments
minus.g1701	AA6	Benzoquinone reductase	0	0.027	0.052	0.062	0.062	0.072
minus.g3176		Hydroquinol dioxygenase	0	0.14	0.111	0.111	0.077	0.075
